# Supplementary material for: Bis[bis­(2-methyl­phen­yl)phosphan­yl]methane
Source: Acta Crystallogr Sect E Struct Rep Online. 2011 Jan 8;67(Pt 2):o289. doi: 10.1107/S1600536810054279 (PMC3051801; doi:10.1107/S1600536810054279)
Supplement: Supplementary file 1 [file e-67-0o289-sup1.cif]

##############################################################################
###                                                                        ###
###        Electronic paper (Acta Crystallographica Section E)             ###
###                                                                        ###
##############################################################################
#                                                                            #
# This CIF contains the data in a paper accepted for publication in Acta     #
# Crystallographica Section E. It conforms to the requirements of Notes      #
# for Authors for Section E, and has been peer reviewed under the auspices   #
# of the IUCr Commission on Journals.                                        #
#                                                                            #
# Full details of the Crystallographic Information File format               #
# are given in the paper "The Crystallographic Information File (CIF):       #
# a New Standard Archive File for Crystallography" by S. R. Hall, F. H.      #
# Allen and I. D. Brown [Acta Cryst. (1991), A47, 655-685].                  #
#                                                                            #
# The current version of the core CIF dictionary is obtainable from          #
# ftp://ftp.iucr.org/pub/cif_core.dic. The current version number is 2.4.    #
#                                                                            #
# Software is freely available for graphical display of the structure(s) in  #
# this CIF.  For information consult the CIF home page http://www.iucr.org/  #
# cif/home.html                                                              #
#                                                                            #
# This file may be used for bona fide research purposes within the           #
# scientific community so long as proper attribution is given to the journal # 
# article from which it was obtained.                                        #
#                                                                            #
##############################################################################
                                             
data_global
_audit_creation_method     'form.cif (version 2.0)'
_journal_data_validation_number     ?
_journal_date_recd_electronic     2010-12-20
_journal_date_accepted     2010-12-25
_journal_name_full     'Acta Crystallographica, Section E'
_journal_year     2011
_journal_volume     67
_journal_issue      2
_journal_page_first     o289
_journal_page_last     o289
_journal_paper_category     QO
_journal_coeditor_code     NG5093
_publ_contact_author_name     'Omar bin Shawkataly'
_publ_contact_author_address
;
      Chemical Sciences Programme
      School of Distance Education
      Universiti Sains Malaysia
      11800 USM, Penang
      Malaysia
;
_publ_contact_author_email     'omarsa@usm.my'
_publ_contact_author_fax     '+60-4-657-6000'
_publ_contact_author_phone     '+60-4-653-3936'
_publ_section_title
;
Bis[bis(2-methylphenyl)phosphanyl]methane
;
loop_
    _publ_author_name
    _publ_author_footnote
    _publ_author_address
    'Omar bin Shawkataly'
;
      Thomson Reuters ResearcherID: B-6034-2009.
      On secondment to: Multimedia University, Melaka Campus,
      Jalan Ayer Keroh Lama, 74750 Melaka, Malaysia.
;
;
      Chemical Sciences Programme
      School of Distance Education
      Universiti Sains Malaysia
      11800 USM, Penang
      Malaysia
;
    'Imthyaz Ahmed Khan'
;
      Thomson Reuters ResearcherID: E-2833-2010.
Current address: Department of Chemistry, Gokhale Centenary College,
Ankola 581 314, NK,
      Karnataka, India
;
;
      Chemical Sciences Programme
      School of Distance Education
      Universiti Sains Malaysia
      11800 USM, Penang
      Malaysia
;
    'Hafiz Malik, H. A.' ?
;
      Chemical Sciences Programme
      School of Distance Education
      Universiti Sains Malaysia
      11800 USM, Penang
      Malaysia
;
    'Chin Sing Yeap'
;
      Thomson Reuters ResearcherID: A-5523-2009.
;
;
      X-ray Crystallography Unit
      School of Physics
      Universiti Sains Malaysia
      11800 USM, Penang
      Malaysia
;
    'Hoong-Kun Fun'
;
      Thomson Reuters ResearcherID: A-3561-2009.
      Additional correspondence author, e-mail: hkfun@usm.my.
;
;     X-ray Crystallography Unit
      School of Physics
      Universiti Sains Malaysia
      11800 USM, Penang
      Malaysia
;
data_I
_audit_creation_method     SHELXL-97
_chemical_name_systematic
;
Bis[bis(2-methylphenyl)phosphanyl]methane
;
_chemical_name_common     ?
_chemical_formula_moiety     'C29 H30 P2'
_chemical_formula_sum     'C29 H30 P2'
_chemical_formula_iupac     'C29 H30 P2'
_chemical_formula_weight     440.47
_chemical_melting_point     ?
_symmetry_cell_setting     monoclinic
_symmetry_space_group_name_H-M     'P 21/c'
_symmetry_space_group_name_Hall     '-P 2ybc'
loop_
    _symmetry_equiv_pos_as_xyz
    'x, y, z'
    '-x, y+1/2, -z+1/2'
    '-x, -y, -z'
    'x, -y-1/2, z-1/2'
_cell_length_a     8.2991(5)
_cell_length_b     7.4050(5)
_cell_length_c     40.782(3)
_cell_angle_alpha     90.00
_cell_angle_beta     95.1890(10)
_cell_angle_gamma     90.00
_cell_volume     2496.0(3)
_cell_formula_units_Z     4
_cell_measurement_reflns_used     6549
_cell_measurement_theta_min     4.59
_cell_measurement_theta_max     33.81
_cell_measurement_temperature     100.00(10)
_exptl_crystal_description     'plate'
_exptl_crystal_colour     'colourless'
_exptl_crystal_size_max     0.43
_exptl_crystal_size_mid     0.42
_exptl_crystal_size_min     0.10
_exptl_crystal_density_diffrn     1.172
_exptl_crystal_density_meas     ?
_exptl_crystal_density_method     'not measured'
_exptl_crystal_F_000     936
_exptl_absorpt_coefficient_mu     0.188
_exptl_absorpt_correction_type     multi-scan
_exptl_absorpt_process_details     '(<i>SADABS</i>; Bruker, 2009)'
_exptl_absorpt_correction_T_min     0.9243
_exptl_absorpt_correction_T_max     0.9809
_exptl_special_details
;
The crystal was placed in the cold stream of an Oxford Cryosystems Cobra
open-flow nitrogen cryostat (Cosier & Glazer, 1986) operating at 100.0 (1) K.
;
_diffrn_ambient_temperature     100
_diffrn_radiation_type     MoK\a
_diffrn_radiation_wavelength     0.71073
_diffrn_radiation_source     'fine-focus sealed tube'
_diffrn_radiation_monochromator     graphite
_diffrn_measurement_device_type     'Bruker APEXII DUO CCD area-detector'
_diffrn_measurement_method     '\f and \w'
_diffrn_detector_area_resol_mean     ?
_diffrn_reflns_number     27134
_diffrn_reflns_av_R_equivalents     0.0406
_diffrn_reflns_av_sigmaI/netI     0.0484
_diffrn_reflns_theta_min     4.31
_diffrn_reflns_theta_max     34.03
_diffrn_reflns_theta_full     34.03
_diffrn_measured_fraction_theta_max     0.984
_diffrn_measured_fraction_theta_full     0.984
_diffrn_reflns_limit_h_min     -13
_diffrn_reflns_limit_h_max     12
_diffrn_reflns_limit_k_min     -11
_diffrn_reflns_limit_k_max     11
_diffrn_reflns_limit_l_min     -51
_diffrn_reflns_limit_l_max     64
_diffrn_standards_number     0
_diffrn_standards_interval_count     .
_diffrn_standards_interval_time     .
_diffrn_standards_decay_%     ?
_refine_special_details
;
Refinement of <i>F</i>^2^ against ALL reflections. The weighted <i>R</i>-factor
<i>wR</i> and goodness of fit <i>S</i> are based on <i>F</i>^2^, conventional
<i>R</i>-factors <i>R</i> are based on <i>F</i>, with <i>F</i> set to zero for
negative <i>F</i>^2^. The threshold expression of <i>F</i>^2^ >
\s(<i>F</i>^2^) is used only for calculating <i>R</i>-factors(gt) <i>etc</i>.
and is not relevant to the choice of reflections for refinement.
<i>R</i>-factors based on <i>F</i>^2^ are statistically about twice as large
as those based on <i>F</i>, and <i>R</i>- factors based on ALL data will be
even larger.
;
_reflns_number_total     10066
_reflns_number_gt     8035
_reflns_threshold_expression     I>2\s(I)
_refine_ls_structure_factor_coef     Fsqd
_refine_ls_matrix_type     full
_refine_ls_R_factor_all     0.0704
_refine_ls_R_factor_gt     0.0543
_refine_ls_wR_factor_gt     0.1287
_refine_ls_wR_factor_ref     0.1370
_refine_ls_goodness_of_fit_ref     1.066
_refine_ls_restrained_S_all     1.066
_refine_ls_number_reflns     10066
_refine_ls_number_parameters     284
_refine_ls_number_restraints     0
_refine_ls_hydrogen_treatment     constr
_refine_ls_weighting_scheme     calc
_refine_ls_weighting_details
         'calc w=1/[\s^2^(Fo^2^)+(0.0572P)^2^+0.7579P] where P=(Fo^2^+2Fc^2^)/3'
_atom_sites_solution_hydrogens     geom
_atom_sites_solution_primary     direct
_atom_sites_solution_secondary     difmap
_refine_ls_shift/su_max     0.000
_refine_ls_shift/su_mean     0.000
_refine_diff_density_max     0.357
_refine_diff_density_min     -0.230
_refine_ls_extinction_method     none
_refine_ls_extinction_coef     ?
loop_
    _atom_type_symbol
    _atom_type_description
    _atom_type_scat_dispersion_real
    _atom_type_scat_dispersion_imag
    _atom_type_scat_source
    'C' 'C' 0.0033 0.0016
                         'International Tables Vol C Tables 4.2.6.8 and 6.1.1.4'
    'H' 'H' 0.0000 0.0000
                         'International Tables Vol C Tables 4.2.6.8 and 6.1.1.4'
    'P' 'P' 0.1023 0.0942
                         'International Tables Vol C Tables 4.2.6.8 and 6.1.1.4'
_computing_data_collection     'APEX2 (Bruker, 2009)'
_computing_cell_refinement     'SAINT (Bruker, 2009)'
_computing_data_reduction     'SAINT (Bruker, 2009)'
_computing_structure_solution     'SHELXTL (Sheldrick, 2008)'
_computing_structure_refinement     'SHELXTL (Sheldrick, 2008)'
_computing_molecular_graphics     'SHELXTL (Sheldrick, 2008)'
_computing_publication_material
                             'SHELXTL (Sheldrick, 2008) and PLATON (Spek, 2009)'
loop_
    _atom_site_type_symbol
    _atom_site_label
    _atom_site_fract_x
    _atom_site_fract_y
    _atom_site_fract_z
    _atom_site_U_iso_or_equiv
    _atom_site_adp_type
    _atom_site_calc_flag
    _atom_site_refinement_flags
    _atom_site_occupancy
    _atom_site_disorder_assembly
    _atom_site_disorder_group
    P P1 0.18382(3) 0.27891(4) 0.086016(7) 0.01724(7) Uani d . 1 . .
    P P2 0.16377(4) 0.13495(5) 0.154290(8) 0.02634(8) Uani d . 1 . .
    C C1 0.23722(13) 0.48860(15) 0.06551(3) 0.01841(19) Uani d . 1 . .
    C C2 0.29605(15) 0.64220(16) 0.08257(3) 0.0230(2) Uani d . 1 . .
    H H2A 0.2991 0.6448 0.1054 0.028 Uiso calc R 1 . .
    C C3 0.35022(16) 0.79130(18) 0.06591(4) 0.0285(3) Uani d . 1 . .
    H H3A 0.3887 0.8928 0.0776 0.034 Uiso calc R 1 . .
    C C4 0.34666(19) 0.7880(2) 0.03197(4) 0.0342(3) Uani d . 1 . .
    H H4A 0.3834 0.8870 0.0207 0.041 Uiso calc R 1 . .
    C C5 0.2885(2) 0.6374(2) 0.01471(4) 0.0361(3) Uani d . 1 . .
    H H5A 0.2860 0.6367 -0.0081 0.043 Uiso calc R 1 . .
    C C6 0.23309(16) 0.48582(19) 0.03092(3) 0.0267(2) Uani d . 1 . .
    C C7 -0.03857(13) 0.28696(17) 0.08034(3) 0.0217(2) Uani d . 1 . .
    C C8 -0.11985(17) 0.4501(2) 0.08482(4) 0.0320(3) Uani d . 1 . .
    H H8A -0.0605 0.5535 0.0907 0.038 Uiso calc R 1 . .
    C C9 -0.28755(19) 0.4594(3) 0.08063(5) 0.0438(4) Uani d . 1 . .
    H H9A -0.3406 0.5678 0.0838 0.053 Uiso calc R 1 . .
    C C10 -0.37401(17) 0.3062(3) 0.07174(5) 0.0467(5) Uani d . 1 . .
    H H10A -0.4864 0.3115 0.0689 0.056 Uiso calc R 1 . .
    C C11 -0.29677(17) 0.1445(3) 0.06704(4) 0.0399(4) Uani d . 1 . .
    H H11A -0.3579 0.0428 0.0608 0.048 Uiso calc R 1 . .
    C C12 -0.12682(15) 0.13087(19) 0.07148(3) 0.0273(2) Uani d . 1 . .
    C C13 0.21569(16) 0.33585(17) 0.13027(3) 0.0245(2) Uani d . 1 . .
    H H13A 0.1475 0.4370 0.1352 0.029 Uiso calc R 1 . .
    H H13B 0.3277 0.3695 0.1360 0.029 Uiso calc R 1 . .
    C C14 0.34812(18) -0.00360(18) 0.15611(3) 0.0282(3) Uani d . 1 . .
    C C15 0.48803(19) 0.0451(2) 0.14168(4) 0.0352(3) Uani d . 1 . .
    H H15A 0.4921 0.1566 0.1313 0.042 Uiso calc R 1 . .
    C C16 0.6214(2) -0.0687(3) 0.14243(5) 0.0464(4) Uani d . 1 . .
    H H16A 0.7136 -0.0331 0.1328 0.056 Uiso calc R 1 . .
    C C17 0.6162(3) -0.2354(3) 0.15766(5) 0.0492(5) Uani d . 1 . .
    H H17A 0.7045 -0.3128 0.1581 0.059 Uiso calc R 1 . .
    C C18 0.4799(3) -0.2860(2) 0.17213(4) 0.0451(4) Uani d . 1 . .
    H H18A 0.4779 -0.3978 0.1825 0.054 Uiso calc R 1 . .
    C C19 0.3439(2) -0.17399(19) 0.17171(4) 0.0344(3) Uani d . 1 . .
    C C20 0.1778(2) 0.23619(19) 0.19566(4) 0.0360(3) Uani d . 1 . .
    C C21 0.3219(3) 0.2361(2) 0.21606(4) 0.0495(5) Uani d . 1 . .
    H H21A 0.4140 0.1830 0.2089 0.059 Uiso calc R 1 . .
    C C22 0.3289(4) 0.3153(3) 0.24723(5) 0.0738(8) Uani d . 1 . .
    H H22A 0.4254 0.3143 0.2607 0.089 Uiso calc R 1 . .
    C C23 0.1940(5) 0.3944(3) 0.25798(5) 0.0817(10) Uani d . 1 . .
    H H23A 0.1989 0.4464 0.2788 0.098 Uiso calc R 1 . .
    C C24 0.0516(4) 0.3970(2) 0.23803(6) 0.0698(8) Uani d . 1 . .
    H H24A -0.0386 0.4528 0.2455 0.084 Uiso calc R 1 . .
    C C25 0.0383(3) 0.3179(2) 0.20667(5) 0.0476(5) Uani d . 1 . .
    C C26 0.1731(2) 0.3240(2) 0.01096(4) 0.0415(4) Uani d . 1 . .
    H H26A 0.2340 0.2192 0.0184 0.062 Uiso calc R 1 . .
    H H26B 0.1865 0.3450 -0.0119 0.062 Uiso calc R 1 . .
    H H26C 0.0607 0.3047 0.0136 0.062 Uiso calc R 1 . .
    C C27 -0.04883(19) -0.0484(2) 0.06702(5) 0.0401(4) Uani d . 1 . .
    H H27A 0.0148 -0.0813 0.0869 0.060 Uiso calc R 1 . .
    H H27B 0.0197 -0.0410 0.0493 0.060 Uiso calc R 1 . .
    H H27C -0.1309 -0.1380 0.0619 0.060 Uiso calc R 1 . .
    C C28 0.1983(3) -0.2342(2) 0.18810(5) 0.0504(5) Uani d . 1 . .
    H H28A 0.2161 -0.3540 0.1967 0.076 Uiso calc R 1 . .
    H H28B 0.1051 -0.2339 0.1723 0.076 Uiso calc R 1 . .
    H H28C 0.1806 -0.1532 0.2058 0.076 Uiso calc R 1 . .
    C C29 -0.1195(3) 0.3245(3) 0.18557(7) 0.0634(6) Uani d . 1 . .
    H H29A -0.2006 0.3789 0.1977 0.095 Uiso calc R 1 . .
    H H29B -0.1521 0.2041 0.1793 0.095 Uiso calc R 1 . .
    H H29C -0.1067 0.3948 0.1662 0.095 Uiso calc R 1 . .
loop_
    _atom_site_aniso_label
    _atom_site_aniso_U_11
    _atom_site_aniso_U_22
    _atom_site_aniso_U_33
    _atom_site_aniso_U_12
    _atom_site_aniso_U_13
    _atom_site_aniso_U_23
    P1 0.01554(12) 0.01656(13) 0.01936(13) 0.00128(9) 0.00012(8) 0.00058(9)
    P2 0.03679(18) 0.02088(15) 0.02149(15) -0.00247(12) 0.00350(12) 0.00215(11)
    C1 0.0162(4) 0.0182(5) 0.0208(5) 0.0014(4) 0.0018(3) 0.0014(4)
    C2 0.0241(5) 0.0201(5) 0.0250(5) 0.0002(4) 0.0038(4) -0.0015(4)
    C3 0.0270(6) 0.0205(5) 0.0387(7) -0.0026(5) 0.0059(5) 0.0002(5)
    C4 0.0359(7) 0.0275(6) 0.0403(8) -0.0046(5) 0.0103(6) 0.0096(6)
    C5 0.0486(8) 0.0351(7) 0.0249(6) -0.0052(6) 0.0059(6) 0.0076(5)
    C6 0.0310(6) 0.0281(6) 0.0209(5) -0.0033(5) 0.0013(4) 0.0020(4)
    C7 0.0164(4) 0.0253(5) 0.0237(5) 0.0036(4) 0.0039(4) 0.0058(4)
    C8 0.0289(6) 0.0316(7) 0.0370(7) 0.0123(5) 0.0106(5) 0.0081(5)
    C9 0.0287(7) 0.0541(10) 0.0511(10) 0.0221(7) 0.0167(6) 0.0190(8)
    C10 0.0181(6) 0.0732(12) 0.0503(10) 0.0098(7) 0.0111(6) 0.0275(9)
    C11 0.0209(6) 0.0554(10) 0.0430(8) -0.0091(6) 0.0004(5) 0.0179(7)
    C12 0.0188(5) 0.0326(6) 0.0299(6) -0.0043(5) 0.0000(4) 0.0079(5)
    C13 0.0326(6) 0.0202(5) 0.0204(5) -0.0005(4) 0.0000(4) 0.0021(4)
    C14 0.0431(7) 0.0218(5) 0.0191(5) 0.0004(5) -0.0008(5) 0.0007(4)
    C15 0.0389(7) 0.0363(7) 0.0293(7) 0.0043(6) -0.0023(5) 0.0083(6)
    C16 0.0424(8) 0.0562(11) 0.0395(9) 0.0122(8) -0.0021(7) 0.0064(8)
    C17 0.0603(11) 0.0460(10) 0.0387(9) 0.0228(9) -0.0105(8) -0.0021(7)
    C18 0.0782(13) 0.0264(7) 0.0279(7) 0.0123(8) -0.0111(7) -0.0009(5)
    C19 0.0600(9) 0.0202(5) 0.0222(6) 0.0001(6) -0.0007(6) -0.0011(4)
    C20 0.0657(10) 0.0208(6) 0.0225(6) -0.0005(6) 0.0102(6) 0.0035(5)
    C21 0.0885(14) 0.0334(8) 0.0243(7) 0.0016(8) -0.0067(8) -0.0027(6)
    C22 0.147(3) 0.0442(10) 0.0264(8) -0.0001(13) -0.0151(11) -0.0057(8)
    C23 0.183(3) 0.0383(10) 0.0264(8) 0.0056(14) 0.0223(14) -0.0045(8)
    C24 0.144(2) 0.0280(8) 0.0453(11) 0.0098(11) 0.0530(14) 0.0054(7)
    C25 0.0845(14) 0.0230(6) 0.0401(9) 0.0046(8) 0.0322(9) 0.0090(6)
    C26 0.0633(10) 0.0380(8) 0.0220(6) -0.0137(7) -0.0022(6) -0.0033(6)
    C27 0.0320(7) 0.0270(7) 0.0599(11) -0.0073(6) -0.0030(6) -0.0035(7)
    C28 0.0842(14) 0.0236(7) 0.0458(10) -0.0068(8) 0.0188(9) 0.0061(6)
    C29 0.0702(14) 0.0477(11) 0.0785(16) 0.0154(10) 0.0405(12) 0.0136(10)
_geom_special_details
;
All e.s.d.'s (except the e.s.d. in the dihedral angle between two l.s. planes)
are estimated using the full covariance matrix. The cell e.s.d.'s are taken
into account individually in the estimation of e.s.d.'s in distances, angles
and torsion angles; correlations between e.s.d.'s in cell parameters are only
used when they are defined by crystal symmetry. An approximate (isotropic)
treatment of cell e.s.d.'s is used for estimating e.s.d.'s involving l.s.
planes.
;
loop_
    _geom_bond_atom_site_label_1
    _geom_bond_atom_site_label_2
    _geom_bond_site_symmetry_2
    _geom_bond_distance
    _geom_bond_publ_flag
    P1 C1 . 1.8368(12) ?
    P1 C7 . 1.8402(11) ?
    P1 C13 . 1.8491(13) ?
    P2 C14 . 1.8380(15) ?
    P2 C20 . 1.8404(15) ?
    P2 C13 . 1.8532(13) ?
    C1 C2 . 1.3981(17) ?
    C1 C6 . 1.4080(17) ?
    C2 C3 . 1.3922(18) ?
    C2 H2A . 0.9300 ?
    C3 C4 . 1.382(2) ?
    C3 H3A . 0.9300 ?
    C4 C5 . 1.382(2) ?
    C4 H4A . 0.9300 ?
    C5 C6 . 1.4013(19) ?
    C5 H5A . 0.9300 ?
    C6 C26 . 1.508(2) ?
    C7 C12 . 1.3982(19) ?
    C7 C8 . 1.4037(18) ?
    C8 C9 . 1.388(2) ?
    C8 H8A . 0.9300 ?
    C9 C10 . 1.374(3) ?
    C9 H9A . 0.9300 ?
    C10 C11 . 1.380(3) ?
    C10 H10A . 0.9300 ?
    C11 C12 . 1.4093(18) ?
    C11 H11A . 0.9300 ?
    C12 C27 . 1.495(2) ?
    C13 H13A . 0.9700 ?
    C13 H13B . 0.9700 ?
    C14 C15 . 1.396(2) ?
    C14 C19 . 1.4150(19) ?
    C15 C16 . 1.389(2) ?
    C15 H15A . 0.9300 ?
    C16 C17 . 1.384(3) ?
    C16 H16A . 0.9300 ?
    C17 C18 . 1.375(3) ?
    C17 H17A . 0.9300 ?
    C18 C19 . 1.399(2) ?
    C18 H18A . 0.9300 ?
    C19 C28 . 1.500(3) ?
    C20 C21 . 1.394(3) ?
    C20 C25 . 1.415(3) ?
    C21 C22 . 1.396(3) ?
    C21 H21A . 0.9300 ?
    C22 C23 . 1.371(4) ?
    C22 H22A . 0.9300 ?
    C23 C24 . 1.373(4) ?
    C23 H23A . 0.9300 ?
    C24 C25 . 1.402(3) ?
    C24 H24A . 0.9300 ?
    C25 C29 . 1.502(4) ?
    C26 H26A . 0.9600 ?
    C26 H26B . 0.9600 ?
    C26 H26C . 0.9600 ?
    C27 H27A . 0.9600 ?
    C27 H27B . 0.9600 ?
    C27 H27C . 0.9600 ?
    C28 H28A . 0.9600 ?
    C28 H28B . 0.9600 ?
    C28 H28C . 0.9600 ?
    C29 H29A . 0.9600 ?
    C29 H29B . 0.9600 ?
    C29 H29C . 0.9600 ?
loop_
    _geom_angle_atom_site_label_1
    _geom_angle_atom_site_label_2
    _geom_angle_atom_site_label_3
    _geom_angle_site_symmetry_1
    _geom_angle_site_symmetry_3
    _geom_angle
    _geom_angle_publ_flag
    C1 P1 C7 . . 101.29(5) ?
    C1 P1 C13 . . 103.45(5) ?
    C7 P1 C13 . . 99.71(6) ?
    C14 P2 C20 . . 101.95(7) ?
    C14 P2 C13 . . 103.71(6) ?
    C20 P2 C13 . . 99.16(6) ?
    C2 C1 C6 . . 119.09(11) ?
    C2 C1 P1 . . 123.29(9) ?
    C6 C1 P1 . . 117.30(9) ?
    C3 C2 C1 . . 121.06(12) ?
    C3 C2 H2A . . 119.5 ?
    C1 C2 H2A . . 119.5 ?
    C4 C3 C2 . . 119.74(13) ?
    C4 C3 H3A . . 120.1 ?
    C2 C3 H3A . . 120.1 ?
    C5 C4 C3 . . 119.95(13) ?
    C5 C4 H4A . . 120.0 ?
    C3 C4 H4A . . 120.0 ?
    C4 C5 C6 . . 121.37(14) ?
    C4 C5 H5A . . 119.3 ?
    C6 C5 H5A . . 119.3 ?
    C5 C6 C1 . . 118.79(12) ?
    C5 C6 C26 . . 119.24(13) ?
    C1 C6 C26 . . 121.97(12) ?
    C12 C7 C8 . . 119.90(12) ?
    C12 C7 P1 . . 120.11(9) ?
    C8 C7 P1 . . 119.99(10) ?
    C9 C8 C7 . . 120.98(16) ?
    C9 C8 H8A . . 119.5 ?
    C7 C8 H8A . . 119.5 ?
    C10 C9 C8 . . 119.04(15) ?
    C10 C9 H9A . . 120.5 ?
    C8 C9 H9A . . 120.5 ?
    C9 C10 C11 . . 121.03(13) ?
    C9 C10 H10A . . 119.5 ?
    C11 C10 H10A . . 119.5 ?
    C10 C11 C12 . . 121.08(16) ?
    C10 C11 H11A . . 119.5 ?
    C12 C11 H11A . . 119.5 ?
    C7 C12 C11 . . 117.96(14) ?
    C7 C12 C27 . . 122.89(11) ?
    C11 C12 C27 . . 119.14(14) ?
    P1 C13 P2 . . 108.26(7) ?
    P1 C13 H13A . . 110.0 ?
    P2 C13 H13A . . 110.0 ?
    P1 C13 H13B . . 110.0 ?
    P2 C13 H13B . . 110.0 ?
    H13A C13 H13B . . 108.4 ?
    C15 C14 C19 . . 118.38(14) ?
    C15 C14 P2 . . 124.06(11) ?
    C19 C14 P2 . . 117.48(12) ?
    C16 C15 C14 . . 121.71(15) ?
    C16 C15 H15A . . 119.1 ?
    C14 C15 H15A . . 119.1 ?
    C17 C16 C15 . . 119.57(18) ?
    C17 C16 H16A . . 120.2 ?
    C15 C16 H16A . . 120.2 ?
    C18 C17 C16 . . 119.76(17) ?
    C18 C17 H17A . . 120.1 ?
    C16 C17 H17A . . 120.1 ?
    C17 C18 C19 . . 121.80(16) ?
    C17 C18 H18A . . 119.1 ?
    C19 C18 H18A . . 119.1 ?
    C18 C19 C14 . . 118.78(16) ?
    C18 C19 C28 . . 119.95(15) ?
    C14 C19 C28 . . 121.27(15) ?
    C21 C20 C25 . . 119.57(16) ?
    C21 C20 P2 . . 121.78(14) ?
    C25 C20 P2 . . 118.65(15) ?
    C20 C21 C22 . . 120.4(2) ?
    C20 C21 H21A . . 119.8 ?
    C22 C21 H21A . . 119.8 ?
    C23 C22 C21 . . 120.2(3) ?
    C23 C22 H22A . . 119.9 ?
    C21 C22 H22A . . 119.9 ?
    C22 C23 C24 . . 120.04(19) ?
    C22 C23 H23A . . 120.0 ?
    C24 C23 H23A . . 120.0 ?
    C23 C24 C25 . . 121.8(2) ?
    C23 C24 H24A . . 119.1 ?
    C25 C24 H24A . . 119.1 ?
    C24 C25 C20 . . 118.0(2) ?
    C24 C25 C29 . . 120.1(2) ?
    C20 C25 C29 . . 121.89(17) ?
    C6 C26 H26A . . 109.5 ?
    C6 C26 H26B . . 109.5 ?
    H26A C26 H26B . . 109.5 ?
    C6 C26 H26C . . 109.5 ?
    H26A C26 H26C . . 109.5 ?
    H26B C26 H26C . . 109.5 ?
    C12 C27 H27A . . 109.5 ?
    C12 C27 H27B . . 109.5 ?
    H27A C27 H27B . . 109.5 ?
    C12 C27 H27C . . 109.5 ?
    H27A C27 H27C . . 109.5 ?
    H27B C27 H27C . . 109.5 ?
    C19 C28 H28A . . 109.5 ?
    C19 C28 H28B . . 109.5 ?
    H28A C28 H28B . . 109.5 ?
    C19 C28 H28C . . 109.5 ?
    H28A C28 H28C . . 109.5 ?
    H28B C28 H28C . . 109.5 ?
    C25 C29 H29A . . 109.5 ?
    C25 C29 H29B . . 109.5 ?
    H29A C29 H29B . . 109.5 ?
    C25 C29 H29C . . 109.5 ?
    H29A C29 H29C . . 109.5 ?
    H29B C29 H29C . . 109.5 ?
loop_
    _geom_torsion_atom_site_label_1
    _geom_torsion_atom_site_label_2
    _geom_torsion_atom_site_label_3
    _geom_torsion_atom_site_label_4
    _geom_torsion_site_symmetry_1
    _geom_torsion_site_symmetry_2
    _geom_torsion_site_symmetry_3
    _geom_torsion_site_symmetry_4
    _geom_torsion
    _geom_torsion_publ_flag
    C7 P1 C1 C2 . . . . 106.29(10) ?
    C13 P1 C1 C2 . . . . 3.31(11) ?
    C7 P1 C1 C6 . . . . -80.18(10) ?
    C13 P1 C1 C6 . . . . 176.84(9) ?
    C6 C1 C2 C3 . . . . -0.01(18) ?
    P1 C1 C2 C3 . . . . 173.42(10) ?
    C1 C2 C3 C4 . . . . -0.3(2) ?
    C2 C3 C4 C5 . . . . 0.4(2) ?
    C3 C4 C5 C6 . . . . -0.3(2) ?
    C4 C5 C6 C1 . . . . 0.1(2) ?
    C4 C5 C6 C26 . . . . -179.09(16) ?
    C2 C1 C6 C5 . . . . 0.10(18) ?
    P1 C1 C6 C5 . . . . -173.72(11) ?
    C2 C1 C6 C26 . . . . 179.24(14) ?
    P1 C1 C6 C26 . . . . 5.43(18) ?
    C1 P1 C7 C12 . . . . 137.48(10) ?
    C13 P1 C7 C12 . . . . -116.57(11) ?
    C1 P1 C7 C8 . . . . -42.34(12) ?
    C13 P1 C7 C8 . . . . 63.60(11) ?
    C12 C7 C8 C9 . . . . 0.1(2) ?
    P1 C7 C8 C9 . . . . 179.92(12) ?
    C7 C8 C9 C10 . . . . -0.5(2) ?
    C8 C9 C10 C11 . . . . 0.1(3) ?
    C9 C10 C11 C12 . . . . 0.6(3) ?
    C8 C7 C12 C11 . . . . 0.59(19) ?
    P1 C7 C12 C11 . . . . -179.24(11) ?
    C8 C7 C12 C27 . . . . -178.62(14) ?
    P1 C7 C12 C27 . . . . 1.55(19) ?
    C10 C11 C12 C7 . . . . -0.9(2) ?
    C10 C11 C12 C27 . . . . 178.31(16) ?
    C1 P1 C13 P2 . . . . 179.41(6) ?
    C7 P1 C13 P2 . . . . 75.22(7) ?
    C14 P2 C13 P1 . . . . 82.71(7) ?
    C20 P2 C13 P1 . . . . -172.51(8) ?
    C20 P2 C14 C15 . . . . -102.79(13) ?
    C13 P2 C14 C15 . . . . -0.14(14) ?
    C20 P2 C14 C19 . . . . 80.55(12) ?
    C13 P2 C14 C19 . . . . -176.80(10) ?
    C19 C14 C15 C16 . . . . -0.2(2) ?
    P2 C14 C15 C16 . . . . -176.83(13) ?
    C14 C15 C16 C17 . . . . 0.4(3) ?
    C15 C16 C17 C18 . . . . -0.6(3) ?
    C16 C17 C18 C19 . . . . 0.6(3) ?
    C17 C18 C19 C14 . . . . -0.4(2) ?
    C17 C18 C19 C28 . . . . -179.46(17) ?
    C15 C14 C19 C18 . . . . 0.2(2) ?
    P2 C14 C19 C18 . . . . 177.07(11) ?
    C15 C14 C19 C28 . . . . 179.22(15) ?
    P2 C14 C19 C28 . . . . -3.92(19) ?
    C14 P2 C20 C21 . . . . 15.95(15) ?
    C13 P2 C20 C21 . . . . -90.27(14) ?
    C14 P2 C20 C25 . . . . -164.84(11) ?
    C13 P2 C20 C25 . . . . 88.93(12) ?
    C25 C20 C21 C22 . . . . 0.3(3) ?
    P2 C20 C21 C22 . . . . 179.50(15) ?
    C20 C21 C22 C23 . . . . -0.2(3) ?
    C21 C22 C23 C24 . . . . -0.4(4) ?
    C22 C23 C24 C25 . . . . 0.9(3) ?
    C23 C24 C25 C20 . . . . -0.9(3) ?
    C23 C24 C25 C29 . . . . -179.73(19) ?
    C21 C20 C25 C24 . . . . 0.2(2) ?
    P2 C20 C25 C24 . . . . -178.99(12) ?
    C21 C20 C25 C29 . . . . 179.07(16) ?
    P2 C20 C25 C29 . . . . -0.1(2) ?
loop_
    _geom_hbond_atom_site_label_D
    _geom_hbond_atom_site_label_H
    _geom_hbond_atom_site_label_A
    _geom_hbond_site_symmetry_A
    _geom_hbond_distance_DH
    _geom_hbond_distance_HA
    _geom_hbond_distance_DA
    _geom_hbond_angle_DHA
    _geom_hbond_publ_flag
    C5 H5A Cg1 3_565 0.93 2.83 3.7325(18) 164 yes
    C28 H28A Cg2 1_545 0.96 2.76 3.6929(18) 165 yes
