# Supplementary material for: Bis[bis­(2-methyl­phen­yl)phosphan­yl]methane
Source: Acta Crystallogr Sect E Struct Rep Online. 2011 Jan 8;67(Pt 2):o289. doi: 10.1107/S1600536810054279 (PMC3051801; doi:10.1107/S1600536810054279)
Supplement: Supplementary file 2 [file e-67-0o289-Isup2.hkl]

# 
# h,k,l, Fc-squared, Fo-squared, sigma(Fo-squared) and status flag 
# 
data_I
_shelx_title ' iak88m in P2(1)/c (100K)' 
_shelx_refln_list_code          4 
_shelx_F_calc_maximum      120.50 
_exptl_crystal_F_000       936.00 
_reflns_d_resolution_high  0.6349 
 
loop_ 
 _symmetry_equiv_pos_as_xyz 
 'x, y, z' 
 '-x, y+1/2, -z+1/2' 
 '-x, -y, -z' 
 'x, -y-1/2, z-1/2' 
 
_cell_length_a     8.2991 
_cell_length_b     7.4050 
_cell_length_c    40.7823 
_cell_angle_alpha  90.000 
_cell_angle_beta   95.189 
_cell_angle_gamma  90.000 
 
_shelx_F_squared_multiplier     1.000 
 
loop_ 
 _refln_index_h 
 _refln_index_k 
 _refln_index_l 
 _refln_F_squared_calc 
 _refln_F_squared_meas 
 _refln_F_squared_sigma 
 _refln_observed_status 
   3   0   0      228.66      182.39     10.30 o 
   4   0   0     1480.72     1477.08     36.38 o 
   5   0   0      538.98      431.78     11.88 o 
   6   0   0     5032.78     4629.31     89.31 o 
   7   0   0      184.58      270.71     11.93 o 
   8   0   0      177.45      181.06     12.79 o 
   9   0   0      577.95      583.44     22.17 o 
  10   0   0        0.02        1.83      6.21 o 
  11   0   0       48.08       56.08     12.02 o 
  12   0   0       62.82      107.77     16.06 o 
   2   1   0    10781.07    11494.80    263.95 o 
   4   1   0     9332.74     9855.60    155.51 o 
   5   1   0      223.57      201.58      8.84 o 
   6   1   0     1339.91     1301.12     35.14 o 
   7   1   0     1006.53     1004.18     20.92 o 
   8   1   0      173.63      192.73     11.22 o 
   9   1   0      457.09      427.65     11.82 o 
  10   1   0      346.05      325.55     14.31 o 
  11   1   0       74.16       77.58     13.57 o 
  12   1   0       27.83       28.20      7.57 o 
   1   2   0       17.86       21.83      2.63 o 
   2   2   0     1433.38     1454.76     29.65 o 
   3   2   0      456.04      493.68     14.76 o 
   4   2   0     1444.03     1461.36     26.43 o 
   5   2   0     1572.76     1529.15     31.38 o 
   6   2   0     2465.53     2455.15     43.02 o 
   7   2   0       49.55       74.58      5.46 o 
   8   2   0      847.95      828.66     19.16 o 
   9   2   0      197.10      218.25     10.66 o 
  10   2   0       41.63       51.04      6.76 o 
  11   2   0      244.91      215.36     15.64 o 
  12   2   0        0.43        6.59      5.83 o 
   2   3   0        0.02        4.04      1.32 o 
   3   3   0      854.02      932.62     20.81 o 
   4   3   0       51.77       70.71      3.82 o 
   5   3   0      133.74      128.22      4.64 o 
   6   3   0      415.74      373.91     10.61 o 
   7   3   0       17.48       23.30      4.48 o 
   8   3   0       43.21       40.37      5.45 o 
   9   3   0      619.43      645.32     32.74 o 
  10   3   0       28.35       34.19      5.95 o 
  11   3   0       97.78       99.61     17.10 o 
  12   3   0       65.85       62.90      9.76 o 
   0   4   0      328.78      380.13     10.46 o 
   1   4   0      715.23      798.77     13.09 o 
   2   4   0        1.94        2.04      1.38 o 
   3   4   0       45.98       53.51      4.56 o 
   4   4   0      207.67      220.74      5.75 o 
   5   4   0      738.24      719.54     14.35 o 
   6   4   0        6.53       18.48      3.31 o 
   7   4   0     1316.74     1314.27     30.87 o 
   8   4   0        0.50       -1.78      3.32 o 
   9   4   0       18.05       28.88      7.63 o 
  10   4   0        7.63       -2.76      4.74 o 
  11   4   0       35.79       57.03      9.23 o 
  12   4   0       20.13       19.72      7.36 o 
   1   5   0      309.71      329.53      7.03 o 
   2   5   0      747.44      701.04     13.73 o 
   3   5   0       34.83       57.27      7.36 o 
   4   5   0      229.68      211.11      9.04 o 
   5   5   0       52.73       57.85      4.94 o 
   6   5   0        0.36       -2.38      2.83 o 
   7   5   0        2.21        3.72      3.98 o 
   8   5   0        1.35       -2.32      3.57 o 
   9   5   0       59.78       57.64      7.40 o 
  10   5   0       23.39       40.79      8.06 o 
  11   5   0       36.03       46.69     12.49 o 
   0   6   0      337.10      343.41     11.86 o 
   1   6   0        2.99       12.46      2.41 o 
   2   6   0      338.71      338.42     11.75 o 
   3   6   0      145.97      143.91     10.17 o 
   4   6   0       26.93       38.56      5.22 o 
   5   6   0      150.27      132.76      7.83 o 
   6   6   0       24.50       43.65      6.01 o 
   7   6   0        1.51        3.74      3.99 o 
   8   6   0       63.11       59.52      7.60 o 
   9   6   0       80.08       90.95     13.46 o 
  10   6   0       38.92       26.53      8.60 o 
  11   6   0       21.71       21.31      7.68 o 
   1   7   0      188.96      206.74     11.65 o 
   2   7   0        0.17        1.77      2.59 o 
   3   7   0       57.04       82.28      6.14 o 
   4   7   0        9.78       20.66      6.24 o 
   5   7   0      465.09      432.51     24.16 o 
   6   7   0       27.01       31.50     10.63 o 
   7   7   0       29.29       27.20      7.77 o 
   8   7   0       24.61       29.64      8.22 o 
   9   7   0       15.42       11.12      9.64 o 
  10   7   0       32.26       53.79     13.71 o 
   0   8   0      291.97      262.36     15.00 o 
   1   8   0       40.25       42.10      4.98 o 
   2   8   0      652.94      688.49     21.94 o 
   3   8   0      362.65      355.12     11.80 o 
   4   8   0        0.30       -1.59      3.81 o 
   5   8   0       32.27       35.48      8.19 o 
   6   8   0        6.27        9.50      6.68 o 
   7   8   0       58.39       62.98     13.70 o 
   8   8   0        6.08       27.91     11.43 o 
   9   8   0       17.48       14.42     10.17 o 
   1   9   0       76.47       70.46     13.92 o 
   2   9   0       34.73       26.77      5.33 o 
   3   9   0       19.01       28.92      5.98 o 
   4   9   0      171.71      156.79     13.75 o 
   5   9   0       77.50       63.85     13.74 o 
   6   9   0       50.78       60.67     13.53 o 
   7   9   0       31.19       30.66     11.20 o 
   8   9   0        1.49       -0.71      8.65 o 
   0  10   0        7.39        9.67      8.08 o 
   1  10   0       14.11       17.71      9.44 o 
   2  10   0       10.81        8.76      6.11 o 
   3  10   0       79.57       91.04     11.11 o 
   4  10   0        7.01        4.26      5.96 o 
   5  10   0       45.25       54.66     13.71 o 
   6  10   0        1.28       12.38      9.74 o 
   1  11   0        7.54       -3.45      7.55 o 
   2  11   0       37.46       34.81      8.36 o 
   3  11   0       47.72       55.48      9.40 o 
   4  11   0       20.29       29.54      8.82 o 
 -12   1   1       16.76       19.53      7.13 o 
 -11   1   1       13.48       12.32      5.84 o 
 -10   1   1       91.90      103.97      8.83 o 
  -9   1   1        8.26       22.51      4.16 o 
  -8   1   1        0.48        3.65      2.57 o 
  -7   1   1       23.04       28.47      3.43 o 
  -6   1   1      118.20      121.60      8.35 o 
  -5   1   1      662.04      689.92     14.34 o 
  -4   1   1     1827.83     1920.42     37.38 o 
  -3   1   1      886.96      939.10     24.80 o 
  -2   1   1     5434.98     6118.91    200.36 o 
   2   1   1     4944.70     5143.78    119.38 o 
   3   1   1        4.47        1.96      3.83 o 
   4   1   1      972.29     1121.80     20.34 o 
   5   1   1      905.20      918.93     17.90 o 
   6   1   1     1179.86     1130.97     22.10 o 
   7   1   1      111.81      122.22      6.70 o 
   8   1   1       16.72       24.19      4.39 o 
   9   1   1      124.03      118.75      7.00 o 
  10   1   1        1.89        7.78      4.38 o 
  11   1   1       15.35       20.28      6.26 o 
  12   1   1        0.65        4.61      5.91 o 
 -12   2   1       53.21       72.00      9.88 o 
 -11   2   1        7.39        8.81      5.66 o 
 -10   2   1       25.94       30.27      5.77 o 
  -9   2   1      201.79      215.79     13.12 o 
  -8   2   1      399.31      413.13     20.26 o 
  -7   2   1      443.29      410.08     11.56 o 
  -6   2   1      698.76      737.06     16.11 o 
  -5   2   1      556.68      535.86     20.19 o 
  -4   2   1       52.18       41.68      3.02 o 
  -3   2   1     3045.15     3143.84     52.41 o 
  -2   2   1        0.94        7.47      1.61 o 
  -1   2   1     1111.42     1197.26     30.18 o 
   0   2   1     5385.57     5825.68    135.47 o 
   1   2   1     1067.20     1105.77     39.47 o 
   2   2   1       97.41      113.40     15.10 o 
   3   2   1     1282.63     1353.03     33.41 o 
   4   2   1      415.54      487.54     10.69 o 
   5   2   1       85.77       81.71      4.72 o 
   6   2   1        0.51        9.71      4.08 o 
   7   2   1      492.28      475.27     12.60 o 
   8   2   1      178.47      169.29      9.91 o 
   9   2   1       23.35       33.90      4.33 o 
  10   2   1       52.76       70.84      7.62 o 
  11   2   1        0.34        6.61      5.61 o 
  12   2   1        0.35        6.02      5.98 o 
 -12   3   1        5.02        6.05      6.09 o 
 -11   3   1      264.96      257.39     17.28 o 
 -10   3   1       84.12       76.54      8.09 o 
  -9   3   1      483.58      490.16     29.16 o 
  -8   3   1      498.38      444.98     14.87 o 
  -7   3   1       37.74       38.45      6.92 o 
  -6   3   1       18.14       30.64      4.88 o 
  -5   3   1      914.05      811.05     13.48 o 
  -4   3   1      789.96      735.31     14.96 o 
  -3   3   1       33.61       10.37      2.29 o 
  -2   3   1       61.04       86.59      3.50 o 
  -1   3   1       35.74       40.00      6.08 o 
   0   3   1      160.48       97.07      7.75 o 
   1   3   1        7.24       11.64      2.66 o 
   2   3   1     1865.61     2001.04     30.44 o 
   3   3   1      130.85      143.72      5.84 o 
   4   3   1        0.48        2.34      1.42 o 
   5   3   1       45.01       49.24      3.88 o 
   6   3   1      160.58      166.37      7.21 o 
   7   3   1      107.01      106.10      8.73 o 
   8   3   1      117.44      125.14      7.68 o 
   9   3   1       14.72       31.40      7.26 o 
  10   3   1       80.30       60.12     18.70 o 
  11   3   1        5.39       15.70      6.45 o 
  12   3   1       52.32       25.83      7.45 o 
 -12   4   1       22.24       26.28     12.89 o 
 -11   4   1        6.07       16.92      6.64 o 
 -10   4   1       22.98       20.80      6.52 o 
  -9   4   1      123.55      123.12      9.68 o 
  -8   4   1        3.78       13.23      4.52 o 
  -7   4   1     1004.01      995.25     25.11 o 
  -6   4   1        4.63        2.38      2.54 o 
  -5   4   1      815.20      765.72     15.03 o 
  -4   4   1       33.76       38.60      2.69 o 
  -3   4   1       47.95       87.54      4.28 o 
  -2   4   1      158.87      123.41      3.60 o 
  -1   4   1     1611.70     1591.71     22.67 o 
   0   4   1      318.33      359.85      7.92 o 
   1   4   1     1337.95     1360.27     21.96 o 
   2   4   1      107.41      124.90      4.31 o 
   3   4   1       18.63       26.87      3.39 o 
   4   4   1       88.18       95.23      4.80 o 
   5   4   1       36.15       34.66      3.33 o 
   6   4   1      298.96      235.31      8.71 o 
   7   4   1        4.37       17.40      4.28 o 
   8   4   1       53.33       60.97      6.63 o 
   9   4   1       58.94       50.72      6.78 o 
  10   4   1        9.10       11.10      7.64 o 
  11   4   1       24.85       21.00      9.07 o 
  12   4   1       42.64       40.94      8.65 o 
 -11   5   1        0.60        6.32      6.27 o 
 -10   5   1        0.23       15.38      6.87 o 
  -9   5   1      260.19      281.44     13.54 o 
  -8   5   1        0.11        3.54      4.42 o 
  -7   5   1       84.63       88.21      7.74 o 
  -6   5   1        0.91       -2.88      2.88 o 
  -5   5   1      863.80      866.22     19.01 o 
  -4   5   1       83.56       77.70      7.68 o 
  -3   5   1     3040.16     2797.63     38.71 o 
  -2   5   1       12.44       14.90      2.13 o 
  -1   5   1      741.94      665.25     11.79 o 
   0   5   1     1651.44     1492.40     20.72 o 
   1   5   1     1083.80     1074.28     15.85 o 
   2   5   1      884.71      785.08     14.89 o 
   3   5   1      973.19      977.03     18.29 o 
   4   5   1     1396.40     1309.25     32.34 o 
   5   5   1      536.12      516.33     13.28 o 
   6   5   1       20.02       22.45      5.88 o 
   7   5   1       53.13       54.74      6.26 o 
   8   5   1       54.53       57.47      6.76 o 
   9   5   1        8.08       15.37      5.00 o 
  10   5   1       76.15       87.25      9.99 o 
  11   5   1       17.65       28.09      7.94 o 
 -11   6   1      168.83      223.01     17.40 o 
 -10   6   1       42.73       42.10      8.74 o 
  -9   6   1        6.81       13.90      6.47 o 
  -8   6   1       16.80       11.85      5.10 o 
  -7   6   1      147.19      136.78     10.21 o 
  -6   6   1       16.50       16.76      4.73 o 
  -5   6   1     1115.91     1065.04     37.77 o 
  -4   6   1       34.99       33.09      4.83 o 
  -3   6   1      296.47      279.27      8.26 o 
  -2   6   1     1004.82     1011.07     17.09 o 
  -1   6   1      147.44      148.58      5.85 o 
   0   6   1     1983.29     1907.57     35.31 o 
   1   6   1     2891.49     2850.82     39.98 o 
   2   6   1      318.44      282.02      8.27 o 
   3   6   1      942.98      828.22     18.13 o 
   4   6   1     1839.20     1733.13     38.50 o 
   5   6   1       52.61       65.86      5.66 o 
   6   6   1      696.54      685.68     25.34 o 
   7   6   1      490.49      453.83     42.04 o 
   8   6   1       92.03       87.45      8.65 o 
   9   6   1      342.25      368.52     15.46 o 
  10   6   1      116.43      137.49     13.31 o 
  11   6   1       17.01       21.21      9.47 o 
 -10   7   1       27.90       29.40     11.68 o 
  -9   7   1      139.79      102.45     17.76 o 
  -8   7   1       67.15       61.34     13.51 o 
  -7   7   1      336.94      342.78     19.93 o 
  -6   7   1      571.10      552.10     23.80 o 
  -5   7   1       10.88       17.20      6.22 o 
  -4   7   1      897.80      814.73     40.96 o 
  -3   7   1      556.53      531.05     14.18 o 
  -2   7   1      221.44      229.14     10.82 o 
  -1   7   1      891.17      865.66     15.91 o 
   0   7   1      125.80      118.77      7.25 o 
   1   7   1       81.42       84.84      5.67 o 
   2   7   1       62.19       69.51      5.68 o 
   3   7   1     1478.71     1469.93     33.06 o 
   4   7   1       19.95       30.03      6.40 o 
   5   7   1      638.93      622.44     24.73 o 
   6   7   1      161.48      142.64     21.25 o 
   7   7   1        2.82        6.22      5.91 o 
   8   7   1      270.67      222.89     17.60 o 
   9   7   1       62.01       60.08      9.82 o 
  10   7   1      195.63      222.19     17.28 o 
  -9   8   1        0.16        1.87      9.54 o 
  -8   8   1       60.28       47.71     12.90 o 
  -7   8   1       78.73       52.89     12.95 o 
  -6   8   1      121.18      115.66     17.40 o 
  -5   8   1      521.05      515.08     18.36 o 
  -4   8   1        0.73       -0.17      3.83 o 
  -3   8   1       80.38       79.58      6.58 o 
  -2   8   1      174.31      190.13      9.89 o 
  -1   8   1       66.93       73.60      7.67 o 
   0   8   1      184.82      185.38     11.48 o 
   1   8   1      638.36      656.52     21.80 o 
   2   8   1        4.42       17.57      3.91 o 
   3   8   1      103.43      100.16     10.06 o 
   4   8   1      125.78      122.63     14.23 o 
   5   8   1       15.67       11.60      6.12 o 
   6   8   1       98.02       78.65     18.09 o 
   7   8   1      199.23      222.43     18.14 o 
   8   8   1       12.83        1.39      8.29 o 
   9   8   1      234.59      248.89     25.60 o 
  -8   9   1       64.31       60.66     15.16 o 
  -7   9   1       24.09       31.08     11.70 o 
  -6   9   1        9.77        6.05      8.15 o 
  -5   9   1       61.99       72.03      9.97 o 
  -4   9   1       49.31       50.99      8.86 o 
  -3   9   1       68.16       71.68      7.60 o 
  -2   9   1       25.72       38.89      7.72 o 
  -1   9   1       27.69       35.30      9.71 o 
   0   9   1       38.53       41.79     11.38 o 
   1   9   1       24.71       20.26      6.34 o 
   2   9   1       19.33       23.80      9.61 o 
   3   9   1       86.32       84.47     10.36 o 
   4   9   1      302.82      295.54     16.34 o 
   5   9   1       96.32      114.44     17.39 o 
   6   9   1       24.30       18.78      9.19 o 
   7   9   1        4.85        1.32      8.12 o 
   8   9   1       40.77       46.83     12.82 o 
  -6  10   1       73.48       63.10     15.03 o 
  -5  10   1       71.87       58.85      9.81 o 
  -4  10   1      114.80      137.20     13.35 o 
  -3  10   1       16.33        7.03      6.78 o 
  -2  10   1       10.79       12.68      6.13 o 
  -1  10   1       22.63        8.75      5.89 o 
   0  10   1       86.41       92.96     11.26 o 
   1  10   1       28.46       22.90      7.29 o 
   2  10   1        1.34        6.74      5.94 o 
   3  10   1        5.40       -0.15      5.61 o 
   4  10   1       19.59       24.51      7.35 o 
   5  10   1        1.03       -1.90      7.99 o 
   6  10   1        1.46       -0.66      8.63 o 
  -4  11   1       16.05       22.87      9.92 o 
  -3  11   1        3.21       -0.09      6.03 o 
  -2  11   1      113.00      120.32     13.05 o 
  -1  11   1       44.89       32.52     14.70 o 
   0  11   1        0.87       -5.18      5.18 o 
   1  11   1        4.53       -0.56      5.95 o 
   2  11   1       38.14       17.71      7.29 o 
   3  11   1        5.91        1.22      5.87 o 
   4  11   1        9.93       16.26      7.42 o 
 -13   0   2       78.73       57.96     14.46 o 
 -12   0   2        1.66       -1.07      7.97 o 
 -11   0   2      200.69      214.31     21.44 o 
 -10   0   2      177.60      159.86     17.89 o 
  -9   0   2      266.25      246.65     14.36 o 
  -8   0   2      161.13      167.97     12.11 o 
  -7   0   2     2752.28     2513.76     99.37 o 
  -6   0   2      233.91      257.13      9.45 o 
  -5   0   2     1376.35     1220.31     27.05 o 
  -4   0   2     4576.26     2996.93     72.90 o 
  -3   0   2     2431.23     2664.35     64.05 o 
   2   0   2     9541.58    10413.58    337.98 o 
   3   0   2    12322.81     7750.45    253.88 o 
   4   0   2     9290.19    10156.26    333.05 o 
   5   0   2      687.98      593.92     21.22 o 
   6   0   2      923.22     1009.36     23.54 o 
   7   0   2     2564.73     2691.95     55.38 o 
   8   0   2       82.80       70.31      7.95 o 
   9   0   2      131.75      125.39     11.01 o 
  10   0   2      256.34      256.84     15.51 o 
  11   0   2      265.35      291.83     21.83 o 
  12   0   2      191.46      226.26     22.99 o 
 -12   1   2       23.63       47.36     10.68 o 
 -11   1   2       74.03       80.14     13.44 o 
 -10   1   2       77.32       96.07     10.22 o 
  -9   1   2       30.03       38.80      5.08 o 
  -8   1   2      139.99      140.54      7.14 o 
  -7   1   2       69.42       63.75      4.58 o 
  -6   1   2      547.36      531.75     12.67 o 
  -5   1   2      366.78      337.36      7.76 o 
  -4   1   2     2761.53     3174.47     60.93 o 
  -3   1   2     5308.94     5693.03    133.06 o 
   2   1   2     2367.59     2308.73     54.86 o 
   3   1   2    11862.47     9785.01    319.66 o 
   4   1   2     4133.41     4202.09     67.97 o 
   5   1   2     1568.91     1635.39     29.04 o 
   6   1   2     1336.31     1318.45     24.98 o 
   7   1   2      123.94       93.30      8.56 o 
   8   1   2      682.26      721.80     15.55 o 
   9   1   2      690.02      669.93     15.48 o 
  10   1   2        0.51       12.26      4.04 o 
  11   1   2       15.31        9.53      8.19 o 
  12   1   2        4.16       20.37      6.84 o 
 -12   2   2      136.66      145.69     16.17 o 
 -11   2   2      131.99      135.67     12.81 o 
 -10   2   2      123.36      107.25     10.91 o 
  -9   2   2      673.55      611.31     18.42 o 
  -8   2   2       33.46       48.17      4.95 o 
  -7   2   2      471.92      480.35     12.77 o 
  -6   2   2      673.96      698.14     13.76 o 
  -5   2   2      137.15      187.26      8.01 o 
  -4   2   2     1769.31     2036.75     34.92 o 
  -3   2   2      111.59       87.05      4.40 o 
  -2   2   2     2800.99     3228.34     76.81 o 
  -1   2   2     4152.89     4443.11    104.14 o 
   0   2   2     2137.50     2380.02     80.52 o 
   1   2   2     7200.39     7897.30    257.92 o 
   2   2   2      844.61      900.00     33.98 o 
   3   2   2      352.01      469.63     13.83 o 
   4   2   2        4.62        5.95      1.63 o 
   5   2   2     1139.86     1115.32     21.19 o 
   6   2   2      222.11      206.36      7.13 o 
   7   2   2     1067.33     1042.52     21.67 o 
   8   2   2      175.07      165.50      8.50 o 
   9   2   2      125.33      115.98      6.99 o 
  10   2   2      222.05      214.40     19.01 o 
  11   2   2       77.95       60.64      9.53 o 
  12   2   2      150.51      137.96     14.52 o 
 -12   3   2       17.08       22.85      7.37 o 
 -11   3   2        4.75       15.75      9.19 o 
 -10   3   2      117.72       93.46     11.33 o 
  -9   3   2        3.83       46.94      7.92 o 
  -8   3   2      746.82      716.61     20.92 o 
  -7   3   2      198.42      190.57      8.06 o 
  -6   3   2      214.76      252.02     12.89 o 
  -5   3   2     1114.56      970.49     16.09 o 
  -4   3   2     1124.37     1076.93     17.80 o 
  -3   3   2     1028.15     1084.60     23.71 o 
  -2   3   2     2201.96     2239.93     46.09 o 
  -1   3   2        0.67       -0.14      1.63 o 
   0   3   2       77.57       73.82      7.72 o 
   1   3   2     2669.56     2834.47     41.87 o 
   2   3   2     1767.94     1833.65     28.02 o 
   3   3   2        5.06       11.23      2.19 o 
   4   3   2      297.15      317.26      7.48 o 
   5   3   2      583.88      609.64     14.18 o 
   6   3   2      157.92      144.44      7.13 o 
   7   3   2        4.36        0.27      2.34 o 
   8   3   2      153.08      158.21      8.51 o 
   9   3   2      423.33      419.13     15.00 o 
  10   3   2        4.81        3.91      4.38 o 
  11   3   2      156.04      132.24     20.02 o 
  12   3   2        1.97        1.00      5.69 o 
 -12   4   2      108.57       58.27      9.99 o 
 -11   4   2       10.39       22.85      7.12 o 
 -10   4   2       37.59       32.66      7.64 o 
  -9   4   2       11.57       17.22      5.11 o 
  -8   4   2      363.63      329.24     13.15 o 
  -7   4   2      149.66      158.32     10.53 o 
  -6   4   2       56.05       68.31      5.23 o 
  -5   4   2      457.79      424.04     10.08 o 
  -4   4   2       50.89       63.02      3.54 o 
  -3   4   2      796.35      727.71     13.49 o 
  -2   4   2        1.00        4.15      1.26 o 
  -1   4   2     1611.65     1763.18     24.79 o 
   0   4   2      331.47      311.93      7.20 o 
   1   4   2      294.31      236.61      6.09 o 
   2   4   2        1.02        5.67      1.69 o 
   3   4   2       19.05       13.59      2.75 o 
   4   4   2      200.94      191.12      5.99 o 
   5   4   2      680.15      682.97     13.80 o 
   6   4   2       73.29       90.28      7.65 o 
   7   4   2      214.29      202.70      8.78 o 
   8   4   2      265.20      233.95     10.87 o 
   9   4   2        2.92        2.93      3.97 o 
  10   4   2       66.68       66.11     10.25 o 
  11   4   2        2.29        1.44      9.67 o 
  12   4   2        0.06        2.42      5.77 o 
 -11   5   2       14.86       19.47      7.39 o 
 -10   5   2      129.09      120.09     12.34 o 
  -9   5   2       20.09       22.76     10.42 o 
  -8   5   2      205.70      222.69     12.89 o 
  -7   5   2       67.06       83.17      7.59 o 
  -6   5   2        0.52        2.01      2.59 o 
  -5   5   2      393.24      385.01     11.22 o 
  -4   5   2      455.39      493.92     12.85 o 
  -3   5   2      346.97      328.20      7.56 o 
  -2   5   2      447.63      442.96     11.94 o 
  -1   5   2      822.64      690.53     12.12 o 
   0   5   2      190.12      192.31      5.04 o 
   1   5   2       29.79       26.43      2.32 o 
   2   5   2       46.11       54.50      5.35 o 
   3   5   2       67.80       62.09      4.55 o 
   4   5   2      159.13      153.79      8.62 o 
   5   5   2       13.45       26.98     10.30 o 
   6   5   2        0.41       -2.03      2.86 o 
   7   5   2       59.31       56.31      6.44 o 
   8   5   2        0.00        0.03      3.46 o 
   9   5   2       10.78       13.33      4.99 o 
  10   5   2       39.30       29.87      9.72 o 
  11   5   2       18.12       14.37     10.51 o 
 -11   6   2       14.92       36.23      8.92 o 
 -10   6   2       61.87       47.35      9.36 o 
  -9   6   2       69.95       80.75     15.19 o 
  -8   6   2        1.19        8.01      5.80 o 
  -7   6   2       26.48       25.47      6.97 o 
  -6   6   2        6.93       13.83     15.63 o 
  -5   6   2        5.51       16.97      4.34 o 
  -4   6   2      376.23      365.18     13.12 o 
  -3   6   2       13.69       12.65      2.99 o 
  -2   6   2      918.90      903.49     15.71 o 
  -1   6   2      157.68      131.04      5.65 o 
   0   6   2      170.02      219.74      6.66 o 
   1   6   2      253.04      242.53      8.90 o 
   2   6   2        1.20       14.83      2.86 o 
   3   6   2       65.76       55.81      4.76 o 
   4   6   2       21.34       35.72      5.05 o 
   5   6   2        4.37        8.98      3.56 o 
   6   6   2      149.52      137.78      9.72 o 
   7   6   2       27.75       22.35      5.26 o 
   8   6   2       29.40       56.51      8.31 o 
   9   6   2       39.77       75.32      8.51 o 
  10   6   2       34.12       25.00      7.05 o 
  11   6   2        1.66       -0.38      6.06 o 
 -10   7   2       10.11       21.42     11.80 o 
  -9   7   2        6.23       13.60      9.69 o 
  -8   7   2       91.03       93.93     16.12 o 
  -7   7   2        0.65        9.01      6.30 o 
  -6   7   2      177.01      194.43     15.95 o 
  -5   7   2       12.28        7.63      4.26 o 
  -4   7   2      176.86      170.27     10.85 o 
  -3   7   2        1.53        5.32      2.98 o 
  -2   7   2       10.88       12.86      3.55 o 
  -1   7   2      335.98      369.29      9.24 o 
   0   7   2        0.91        4.47      2.72 o 
   1   7   2       48.82       51.92      4.61 o 
   2   7   2      153.02      151.06      8.17 o 
   3   7   2        0.17        8.39      4.50 o 
   4   7   2       59.57       67.68      9.77 o 
   5   7   2       19.80       31.95      6.94 o 
   6   7   2      115.02      154.89     14.40 o 
   7   7   2        3.44        7.67      4.83 o 
   8   7   2      102.46      121.93     10.46 o 
   9   7   2       31.84       21.98      7.11 o 
  10   7   2       36.32       57.93     15.99 o 
  -9   8   2       12.94        2.77      9.65 o 
  -8   8   2      119.69      111.42     18.16 o 
  -7   8   2       69.64      125.37     19.00 o 
  -6   8   2       51.68       50.77     12.89 o 
  -5   8   2      250.36      262.23     13.89 o 
  -4   8   2        1.07        6.46      4.38 o 
  -3   8   2        4.38       -1.23      3.25 o 
  -2   8   2      170.61      184.63      9.64 o 
  -1   8   2      324.18      325.05     17.35 o 
   0   8   2       15.04       20.68      3.96 o 
   1   8   2      692.96      657.18     16.95 o 
   2   8   2      198.06      252.71     11.33 o 
   3   8   2       81.47       64.89      6.06 o 
   4   8   2      235.57      218.69     21.91 o 
   5   8   2        6.50       14.20      6.35 o 
   6   8   2      119.93      122.14     13.07 o 
   7   8   2       27.68       50.68     21.57 o 
   8   8   2        6.64       27.10     10.67 o 
   9   8   2        2.19        6.08      9.48 o 
  -8   9   2       68.46       74.33     15.77 o 
  -7   9   2       20.12       10.33      9.68 o 
  -6   9   2        6.06        0.00      8.14 o 
  -5   9   2       30.53       43.77     10.76 o 
  -4   9   2      132.76      154.63     13.45 o 
  -3   9   2      243.38      249.44     17.12 o 
  -2   9   2       14.88       13.60      5.95 o 
  -1   9   2       39.48       33.20      9.20 o 
   0   9   2      230.56      257.40     18.19 o 
   1   9   2       12.40        8.29      4.34 o 
   2   9   2      124.50      127.68      8.79 o 
   3   9   2      138.33      144.50     11.14 o 
   4   9   2        5.86       17.44      7.03 o 
   5   9   2       41.38       27.91     10.27 o 
   6   9   2      266.37      274.32     25.91 o 
   7   9   2        0.98       -4.12      7.68 o 
   8   9   2        8.91       10.39      9.16 o 
  -6  10   2       21.08       40.68     13.46 o 
  -5  10   2       57.33       62.18     10.08 o 
  -4  10   2       11.85       15.68      7.35 o 
  -3  10   2        1.08       12.81      6.04 o 
  -2  10   2      156.88      144.32     13.47 o 
  -1  10   2        2.87        1.47      5.17 o 
   0  10   2        3.49       10.30      6.40 o 
   1  10   2        9.13       20.26      7.08 o 
   2  10   2        0.10       -4.07      4.07 o 
   3  10   2       72.68       65.24      9.96 o 
   4  10   2       34.51       36.00     11.85 o 
   5  10   2       39.18       64.80     13.75 o 
   6  10   2        0.07       -0.62      8.11 o 
  -4  11   2       57.28       38.87      8.97 o 
  -3  11   2       12.96       23.01      7.55 o 
  -2  11   2       13.06       11.50      6.94 o 
  -1  11   2        8.02        7.03      6.28 o 
   0  11   2       13.91       15.85      7.25 o 
   1  11   2       28.17       24.70      7.58 o 
   2  11   2        0.02        7.52      6.31 o 
   3  11   2       31.04       22.30      7.64 o 
   4  11   2        5.54        0.44      8.79 o 
 -13   1   3        7.58       31.42     11.97 o 
 -12   1   3        0.01       -3.09      5.43 o 
 -11   1   3        1.44        1.31      5.20 o 
 -10   1   3        0.56        1.14      4.33 o 
  -9   1   3      152.59      172.94     14.52 o 
  -8   1   3        9.31        5.77      2.71 o 
  -7   1   3       20.80       35.71      3.71 o 
  -6   1   3      623.76      586.60     13.58 o 
  -5   1   3      587.32      644.64     12.28 o 
  -4   1   3      201.16      219.84      7.19 o 
  -3   1   3     2672.79     2748.32     53.89 o 
  -2   1   3     1913.62     2076.02     70.43 o 
   2   1   3     3172.69     3326.47    110.67 o 
   3   1   3      228.30       15.41      3.18 o 
   4   1   3        0.87       13.24      1.89 o 
   5   1   3       20.30       38.11      3.85 o 
   6   1   3      153.68      155.71     12.96 o 
   7   1   3        0.16        5.14      2.48 o 
   8   1   3       25.65       30.37      3.69 o 
   9   1   3       20.11       33.12      4.13 o 
  10   1   3       81.41       88.61      7.28 o 
  11   1   3        2.28        6.99      4.89 o 
  12   1   3       93.65      118.18     12.03 o 
 -12   2   3        3.86       17.70      7.01 o 
 -11   2   3      103.09       91.38     12.37 o 
 -10   2   3        9.92        9.14      6.20 o 
  -9   2   3       22.78       41.77      5.76 o 
  -8   2   3      113.84      145.85      7.30 o 
  -7   2   3      942.57     1011.28     21.35 o 
  -6   2   3       61.93       73.43      4.46 o 
  -5   2   3     4429.01     4561.33     60.98 o 
  -4   2   3     1146.49     1170.56     21.16 o 
  -3   2   3      654.48      772.41     31.50 o 
  -2   2   3      972.59      989.68     25.78 o 
  -1   2   3     3797.01     3912.78     92.21 o 
   0   2   3      655.35      827.75     30.42 o 
   2   2   3     2576.46     2574.51     88.07 o 
   3   2   3      506.00      505.40     15.83 o 
   4   2   3     2312.72     2429.87     40.78 o 
   5   2   3        0.03        2.04      1.68 o 
   6   2   3       31.53       28.40      3.32 o 
   7   2   3      160.99      198.45      7.69 o 
   8   2   3       96.94       84.89      9.27 o 
   9   2   3       32.45       38.42      8.20 o 
  10   2   3      137.69      154.55     12.04 o 
  11   2   3        0.04        2.56      4.30 o 
  12   2   3        0.36        4.75      5.54 o 
 -12   3   3       62.59       66.14     20.72 o 
 -11   3   3      316.56      320.63     17.05 o 
 -10   3   3       66.93       74.74     10.96 o 
  -9   3   3     1559.01     1520.82     36.03 o 
  -8   3   3       22.01       49.05      6.03 o 
  -7   3   3      734.14      673.98     16.22 o 
  -6   3   3      160.47      155.43      6.07 o 
  -5   3   3       10.43       22.37      2.56 o 
  -4   3   3     1269.95     1361.12     21.68 o 
  -3   3   3     2066.90     2017.18     30.53 o 
  -2   3   3       52.06       17.11      8.40 o 
  -1   3   3     1794.07     1878.26     67.11 o 
   0   3   3       64.16       94.31      6.06 o 
   1   3   3       13.57       18.31      1.81 o 
   2   3   3     1849.18     1882.58     31.79 o 
   3   3   3        2.16        3.27      1.69 o 
   4   3   3      120.05      100.57      4.45 o 
   5   3   3      555.31      539.78     12.54 o 
   6   3   3     2274.71     2129.62     38.30 o 
   7   3   3      134.57      133.06      7.35 o 
   8   3   3      335.16      328.23     10.85 o 
   9   3   3       26.40       38.00      6.67 o 
  10   3   3       13.28       16.58      5.05 o 
  11   3   3       50.81       59.31      7.63 o 
  12   3   3        7.27        0.72      8.29 o 
 -12   4   3        5.49       13.08      7.05 o 
 -11   4   3      214.31      198.36     15.72 o 
 -10   4   3        0.17        0.41      5.89 o 
  -9   4   3       20.20       23.53      7.12 o 
  -8   4   3      155.21      167.27     10.70 o 
  -7   4   3      775.26      739.33     20.42 o 
  -6   4   3      820.12      774.45     17.42 o 
  -5   4   3     2071.66     2056.03     27.69 o 
  -4   4   3        0.02        5.35      1.81 o 
  -3   4   3      970.70      957.73     16.45 o 
  -2   4   3      479.20      404.79      7.26 o 
  -1   4   3       70.16       49.96      2.63 o 
   0   4   3      124.50       95.41      4.24 o 
   1   4   3       31.24       29.76      2.97 o 
   2   4   3      141.80      142.37      5.15 o 
   3   4   3      101.20      115.19      6.47 o 
   4   4   3       74.19       88.99      5.26 o 
   5   4   3      273.85      230.34      7.91 o 
   6   4   3       90.90       99.26      6.21 o 
   7   4   3      177.73      172.10      8.70 o 
   8   4   3       16.71       16.76      5.25 o 
   9   4   3       10.94        7.67      4.46 o 
  10   4   3        1.29       -2.13      3.95 o 
  11   4   3       44.04       39.97     10.76 o 
  12   4   3       20.15       18.59      7.07 o 
 -11   5   3       22.70       30.93      8.17 o 
 -10   5   3       30.36       51.00     17.10 o 
  -9   5   3       94.87      100.92     11.26 o 
  -8   5   3        3.46        6.16      4.16 o 
  -7   5   3        7.16       12.35      5.37 o 
  -6   5   3        9.22        6.99      3.06 o 
  -5   5   3        6.64       14.76      3.11 o 
  -4   5   3     1495.02     1347.74     23.29 o 
  -3   5   3      201.30      211.97      6.77 o 
  -2   5   3      912.01      889.57     16.37 o 
  -1   5   3      303.15      302.87     10.18 o 
   0   5   3        2.30        1.50      1.37 o 
   1   5   3      738.10      806.44     13.56 o 
   2   5   3     2609.83     2570.70     39.49 o 
   3   5   3     1256.72     1149.47     20.70 o 
   4   5   3     1723.31     1598.28     30.41 o 
   5   5   3        7.55       12.00      3.14 o 
   6   5   3      237.09      244.48     10.43 o 
   7   5   3      273.55      264.15     17.90 o 
   8   5   3       30.12       26.38      5.34 o 
   9   5   3      364.96      323.49     14.02 o 
  10   5   3       14.17       13.73      5.38 o 
  11   5   3        4.36        7.24      6.11 o 
 -11   6   3        7.34       11.73     10.68 o 
 -10   6   3        0.40       -1.51      8.47 o 
  -9   6   3      132.89       97.30     16.54 o 
  -8   6   3        4.34        4.28      5.58 o 
  -7   6   3       58.63       63.88     10.03 o 
  -6   6   3      274.05      258.33     12.08 o 
  -5   6   3        5.69       11.48      3.88 o 
  -4   6   3      495.99      443.06     14.87 o 
  -3   6   3       21.49       25.07      2.89 o 
  -2   6   3        8.71       14.56      2.48 o 
  -1   6   3      723.65      674.65     12.66 o 
   0   6   3     5848.93     5456.93     72.11 o 
   1   6   3      306.13      282.92      8.28 o 
   2   6   3     3069.66     2929.08     45.39 o 
   3   6   3      100.83      113.78     17.26 o 
   4   6   3       22.92       36.26      5.14 o 
   5   6   3      331.54      371.36     13.50 o 
   6   6   3      235.02      246.40     11.52 o 
   7   6   3       49.03       40.38      6.31 o 
   8   6   3      545.35      528.39     18.27 o 
   9   6   3       30.36       32.70      6.51 o 
  10   6   3       15.10       21.69      8.39 o 
  11   6   3       61.08       63.27      9.80 o 
 -10   7   3       33.26       55.71     14.72 o 
  -9   7   3       94.92      117.21     18.64 o 
  -8   7   3       24.78       21.60     10.35 o 
  -7   7   3      116.34      111.44     16.96 o 
  -6   7   3        1.45        3.58      5.43 o 
  -5   7   3      109.46      105.04      8.96 o 
  -4   7   3      634.90      577.89     18.38 o 
  -3   7   3       31.07       34.31      4.57 o 
  -2   7   3      834.28      767.22     14.66 o 
  -1   7   3       17.95       21.02      3.52 o 
   0   7   3      716.78      650.98     14.71 o 
   1   7   3        0.20       -1.66      2.24 o 
   2   7   3      121.80      144.49      7.88 o 
   3   7   3      111.09      113.38     10.18 o 
   4   7   3     1180.64     1093.29     34.80 o 
   5   7   3      124.53      119.34      9.38 o 
   6   7   3      622.63      596.14     34.27 o 
   7   7   3      315.32      297.34     16.57 o 
   8   7   3        5.07        7.70      4.91 o 
   9   7   3      192.51      191.00     13.28 o 
  10   7   3      421.71      406.40     25.68 o 
  -9   8   3       68.65      100.31     18.31 o 
  -8   8   3       42.56       63.65     15.34 o 
  -7   8   3        0.17        5.75      8.14 o 
  -6   8   3      265.35      243.42     20.95 o 
  -5   8   3       58.39       68.57      9.70 o 
  -4   8   3      313.85      308.34     15.95 o 
  -3   8   3       38.43       43.81      5.35 o 
  -2   8   3       72.83       78.16      9.21 o 
  -1   8   3        6.76        5.60      3.98 o 
   0   8   3      521.94      518.71     14.58 o 
   1   8   3        1.22        6.19      3.45 o 
   2   8   3      710.71      701.06     17.73 o 
   3   8   3       12.50       14.04      5.94 o 
   4   8   3        2.99        5.94      5.21 o 
   5   8   3       75.73       88.12     23.37 o 
   6   8   3      639.95      612.17     25.82 o 
   7   8   3        0.16       -0.05      5.98 o 
   8   8   3      298.85      262.13     34.93 o 
   9   8   3       66.08       82.37     15.62 o 
  -8   9   3        3.21       36.44     12.79 o 
  -7   9   3        3.95        2.04      8.20 o 
  -6   9   3       22.64        6.17      9.04 o 
  -5   9   3        0.63       -0.13      5.18 o 
  -4   9   3      253.77      291.18     17.13 o 
  -3   9   3      147.46      134.40     12.80 o 
  -2   9   3        7.21       18.43      6.56 o 
  -1   9   3      499.38      504.58     21.28 o 
   0   9   3       52.88       60.11      9.08 o 
   1   9   3        6.46       12.10      4.70 o 
   2   9   3      471.54      469.92     14.63 o 
   3   9   3       49.06       55.22      7.93 o 
   4   9   3      316.58      296.20     18.43 o 
   5   9   3      179.29      198.66     16.88 o 
   6   9   3        2.68        9.65      8.64 o 
   7   9   3       13.23        9.38      8.86 o 
   8   9   3        4.07        2.63      8.35 o 
  -6  10   3        1.56        1.83      9.12 o 
  -5  10   3      160.76      178.70     26.19 o 
  -4  10   3       19.77       18.09      7.17 o 
  -3  10   3        7.03        2.51      5.55 o 
  -2  10   3       60.34       64.54      9.86 o 
  -1  10   3       63.29       86.15     10.89 o 
   0  10   3      221.63      251.21     17.48 o 
   1  10   3      246.17      266.56     20.38 o 
   2  10   3       12.10        6.38      4.70 o 
   3  10   3        8.32        5.88      8.36 o 
   4  10   3        5.99       -3.96      7.43 o 
   5  10   3       14.61       21.99     10.40 o 
   6  10   3       47.41       53.29     13.29 o 
  -4  11   3       10.53        7.52      6.73 o 
  -3  11   3      117.77      117.17     13.05 o 
  -2  11   3        5.09        3.23      6.10 o 
  -1  11   3      291.43      281.63     19.17 o 
   0  11   3       54.22       29.73     14.41 o 
   1  11   3        2.68       -1.58      6.63 o 
   2  11   3       53.19       51.84      7.46 o 
   3  11   3       66.06       99.46     22.40 o 
   4  11   3        2.21       -0.25      7.67 o 
 -13   0   4      157.02      183.65     22.55 o 
 -12   0   4       82.93       95.52     15.88 o 
 -11   0   4      162.22      181.30     20.30 o 
 -10   0   4       98.10       93.50     14.33 o 
  -9   0   4        0.21        0.86      4.05 o 
  -8   0   4      225.97      209.84     12.48 o 
  -7   0   4      131.53       94.48      9.89 o 
  -6   0   4      137.89      118.84      8.54 o 
  -5   0   4      109.50      126.82      5.62 o 
  -4   0   4       71.63      141.60      9.38 o 
  -3   0   4       70.92      148.72      7.65 o 
   4   0   4     3870.18     4015.48     91.68 o 
   5   0   4      268.12      327.75     11.64 o 
   6   0   4     2342.67     2145.89     53.23 o 
   7   0   4      225.84      253.43     16.25 o 
   8   0   4      468.96      462.32     14.91 o 
   9   0   4      986.84      918.54     29.69 o 
  10   0   4        0.79        3.85      4.87 o 
  11   0   4        0.84       -1.16      6.52 o 
  12   0   4       23.66       51.93     12.05 o 
 -13   1   4        0.40       -2.05      8.62 o 
 -12   1   4       12.88        9.80     14.17 o 
 -11   1   4        7.02        2.70      5.36 o 
 -10   1   4        0.37       -0.51      6.95 o 
  -9   1   4      253.06      257.40     11.67 o 
  -8   1   4       10.20       17.31      3.60 o 
  -7   1   4        0.02        2.94      2.38 o 
  -6   1   4      158.38      155.75      5.49 o 
  -5   1   4       15.56       36.06      2.80 o 
  -4   1   4     1130.70     1249.98     48.40 o 
  -3   1   4     2715.11     2840.08     55.64 o 
  -2   1   4       12.48       42.15      4.58 o 
   1   1   4     1886.31     1822.92     60.12 o 
   2   1   4      149.84      139.67      7.78 o 
   3   1   4      222.50      215.13     10.02 o 
   4   1   4     2717.53     3019.30     57.03 o 
   5   1   4     1776.40     1820.67     28.68 o 
   6   1   4      142.28      173.07      6.34 o 
   7   1   4      337.83      402.95     10.95 o 
   8   1   4       77.57       81.31      6.91 o 
   9   1   4        0.20       -0.02      3.21 o 
  10   1   4      489.26      469.07     14.38 o 
  11   1   4       61.81       56.42      7.12 o 
  12   1   4      135.01      158.81     13.55 o 
 -12   2   4      180.32      170.44     14.74 o 
 -11   2   4        2.86        6.01      5.71 o 
 -10   2   4      251.51      262.98     15.75 o 
  -9   2   4       86.70       91.45     15.00 o 
  -8   2   4      143.29      145.19      9.39 o 
  -7   2   4      267.60      294.84     12.91 o 
  -6   2   4       18.22       21.34      2.91 o 
  -5   2   4     3594.70     3661.44     48.72 o 
  -4   2   4       32.38       50.94      8.35 o 
  -3   2   4     3104.45     3320.90     79.54 o 
  -2   2   4       29.34       23.02      2.99 o 
  -1   2   4      760.98      962.50     25.02 o 
   0   2   4      409.18      470.40     18.91 o 
   1   2   4     1427.27     1374.97     49.36 o 
   2   2   4       84.79      138.00      9.01 o 
   3   2   4      224.07      245.78      6.82 o 
   4   2   4      283.09      309.23      7.73 o 
   5   2   4        0.76        5.93      2.26 o 
   6   2   4       36.59       37.27      3.63 o 
   7   2   4      160.79      166.76      9.34 o 
   8   2   4       84.85       88.30      6.56 o 
   9   2   4      319.17      289.30     10.37 o 
  10   2   4       92.35      101.97      8.70 o 
  11   2   4       13.74       16.83      5.07 o 
  12   2   4      172.53      185.73     23.82 o 
 -12   3   4       57.67       83.80     11.11 o 
 -11   3   4       71.85       55.42      9.18 o 
 -10   3   4       11.44       24.52      6.73 o 
  -9   3   4      800.66      795.04     24.88 o 
  -8   3   4      630.39      682.70     19.80 o 
  -7   3   4       79.71       85.84      6.95 o 
  -6   3   4      369.85      403.54     11.01 o 
  -5   3   4     1003.89      916.31     19.00 o 
  -4   3   4       76.12       70.39      6.29 o 
  -3   3   4     1425.80     1455.34     22.84 o 
  -1   3   4      516.83      546.42     17.02 o 
   0   3   4     1510.79     1464.46     29.51 o 
   1   3   4      357.73      385.18      7.68 o 
   2   3   4        5.32       17.78      2.36 o 
   3   3   4      684.58      606.81     12.78 o 
   4   3   4      450.13      541.10     10.74 o 
   5   3   4     1000.87      919.62     18.60 o 
   6   3   4      117.13      110.61     10.72 o 
   7   3   4       41.10       38.13      4.85 o 
   8   3   4      253.67      252.35      9.42 o 
   9   3   4      163.10      197.57     11.49 o 
  10   3   4       15.85        9.40      4.52 o 
  11   3   4       21.77       26.15      6.00 o 
  12   3   4        8.10        8.17     12.99 o 
 -12   4   4        7.24       11.47      6.94 o 
 -11   4   4      127.39      132.28     13.17 o 
 -10   4   4       54.35       55.70      8.86 o 
  -9   4   4       20.56       25.76      5.60 o 
  -8   4   4       15.71        9.62      4.19 o 
  -7   4   4      139.65      150.47     14.65 o 
  -6   4   4      150.73      159.19      9.81 o 
  -5   4   4      398.45      434.68      9.15 o 
  -4   4   4     1689.07     1588.43     23.48 o 
  -3   4   4      312.49      259.20      6.19 o 
  -2   4   4       98.65       87.33      3.78 o 
  -1   4   4     1042.64     1091.46     18.34 o 
   0   4   4       86.80       82.85      4.00 o 
   1   4   4      727.06      773.08     17.47 o 
   2   4   4     1666.09     1791.19     31.23 o 
   3   4   4        1.17        3.68      1.86 o 
   4   4   4      744.45      668.29     13.11 o 
   5   4   4      473.20      435.03     11.41 o 
   6   4   4       26.52       28.24      3.85 o 
   7   4   4        0.69       -0.37      2.76 o 
   8   4   4        2.09        1.02      3.98 o 
   9   4   4        6.52        5.44      4.15 o 
  10   4   4        3.85        5.46      4.33 o 
  11   4   4        0.00       -2.63      4.30 o 
  12   4   4        0.79        2.97      5.89 o 
 -11   5   4       57.26       75.60     10.99 o 
 -10   5   4        1.18       -2.48      5.33 o 
  -9   5   4      110.34       93.83     10.78 o 
  -8   5   4       94.60       77.02      7.89 o 
  -7   5   4       77.70       79.87      7.56 o 
  -6   5   4      181.98      172.16      8.80 o 
  -5   5   4      162.68      157.95      8.02 o 
  -4   5   4        5.89        8.64      2.41 o 
  -3   5   4      323.73      333.43     11.58 o 
  -2   5   4     1565.69     1406.53     23.63 o 
  -1   5   4       50.16       52.09      3.07 o 
   0   5   4     1536.57     1388.12     19.56 o 
   1   5   4      533.51      500.40     14.90 o 
   2   5   4       30.56       30.25      3.10 o 
   3   5   4     1758.22     1830.34     33.79 o 
   4   5   4       12.50       16.17      3.15 o 
   5   5   4      203.08      180.80      8.05 o 
   6   5   4        6.13       10.53      3.50 o 
   7   5   4       26.65       28.44      4.98 o 
   8   5   4       13.53       10.83      4.40 o 
   9   5   4       42.22       50.73      6.85 o 
  10   5   4      108.08      104.40     11.82 o 
  11   5   4        7.48        4.46      5.83 o 
 -11   6   4        2.65        8.24     10.01 o 
 -10   6   4      122.40      143.18     20.62 o 
  -9   6   4        8.51       11.13      8.56 o 
  -8   6   4       14.88        3.92      7.87 o 
  -7   6   4       42.68       58.66     10.89 o 
  -6   6   4       78.57      104.87      8.78 o 
  -5   6   4      447.91      429.03     14.84 o 
  -4   6   4       20.28       33.10      4.36 o 
  -3   6   4      275.68      255.05      7.37 o 
  -2   6   4      242.24      239.50      6.78 o 
  -1   6   4        7.30       13.55      2.43 o 
   0   6   4       15.82       33.70      4.08 o 
   1   6   4        0.04        5.39      2.24 o 
   2   6   4       20.71       23.03      3.52 o 
   3   6   4       74.15       99.38      7.46 o 
   4   6   4        8.44       22.04      5.46 o 
   5   6   4      125.64      138.69      9.76 o 
   6   6   4       17.99       28.17      5.15 o 
   7   6   4       83.23       80.70      7.99 o 
   8   6   4        5.35       22.05      5.40 o 
   9   6   4       50.52       48.21      8.12 o 
  10   6   4       36.32       46.78      7.28 o 
  11   6   4        0.59       10.28      6.68 o 
 -10   7   4        4.38       -0.24      9.27 o 
  -9   7   4       14.67       18.59     10.62 o 
  -8   7   4        6.12       26.16     11.10 o 
  -7   7   4        0.01        5.72      7.93 o 
  -6   7   4        3.07       -2.42      3.97 o 
  -5   7   4       38.23       45.43      6.51 o 
  -4   7   4        1.09        4.57      3.79 o 
  -3   7   4       10.55        9.11      2.98 o 
  -2   7   4      186.67      207.76      7.75 o 
  -1   7   4      347.45      364.97     17.93 o 
   0   7   4        5.38       11.21      3.83 o 
   1   7   4        2.63        7.40      3.01 o 
   2   7   4      176.97      192.56      8.46 o 
   3   7   4       45.13       38.86      7.44 o 
   4   7   4       30.54       36.90      6.93 o 
   5   7   4      122.54      135.80      9.89 o 
   6   7   4        0.93       17.29      4.85 o 
   7   7   4       21.34       26.84      5.84 o 
   8   7   4       81.57       97.44      9.44 o 
   9   7   4        2.92       12.36      5.60 o 
  10   7   4       16.18       29.59      7.69 o 
  -9   8   4       25.35       45.68     13.69 o 
  -8   8   4       16.10        3.94      9.36 o 
  -7   8   4       56.45       62.77     14.56 o 
  -6   8   4       16.28       17.90     10.62 o 
  -5   8   4      178.95      188.42     21.86 o 
  -4   8   4      344.69      364.74     35.02 o 
  -3   8   4       34.11       43.46      9.66 o 
  -2   8   4       23.01       28.49      6.58 o 
  -1   8   4      119.08      123.92      8.06 o 
   0   8   4       36.25       41.68      5.77 o 
   1   8   4        0.56       -2.69      3.41 o 
   2   8   4      186.51      203.15      9.65 o 
   3   8   4       58.53       52.21      6.87 o 
   4   8   4        0.29        2.99      5.30 o 
   5   8   4      486.21      479.98     36.26 o 
   6   8   4      126.50      121.70     12.88 o 
   7   8   4        0.67        6.94      6.05 o 
   8   8   4       17.26       28.24      8.25 o 
   9   8   4       10.23       20.55     10.44 o 
  -8   9   4      131.80      127.63     20.23 o 
  -7   9   4        4.08       10.28     10.37 o 
  -6   9   4       55.26       45.15     10.49 o 
  -5   9   4       25.19       24.05      7.47 o 
  -4   9   4       16.66       27.25      7.10 o 
  -3   9   4       98.82       87.76     11.90 o 
  -2   9   4       89.26       92.74     10.78 o 
  -1   9   4       42.70       58.14      8.63 o 
   0   9   4       26.33       14.03      7.21 o 
   1   9   4       75.87       89.60      7.46 o 
   2   9   4       52.33       71.16     12.83 o 
   3   9   4       14.08       20.43      5.69 o 
   4   9   4       74.23       56.30     12.30 o 
   5   9   4        3.04        8.36      6.73 o 
   6   9   4       80.45       77.51     22.78 o 
   7   9   4       76.65       51.62     12.20 o 
   8   9   4        7.64        3.23      8.51 o 
  -6  10   4       11.78        5.75      7.32 o 
  -5  10   4       33.51       37.23      8.64 o 
  -4  10   4       44.86       74.98     10.44 o 
  -3  10   4       76.23       86.91     11.13 o 
  -2  10   4       62.15       67.48     11.58 o 
  -1  10   4      313.90      310.71     18.03 o 
   0  10   4      107.62       97.41     12.49 o 
   1  10   4      100.18      110.56      9.69 o 
   2  10   4      120.06      141.62     14.00 o 
   3  10   4        1.47        3.20      7.67 o 
   4  10   4       34.26       46.38     11.98 o 
   5  10   4       24.86       37.14     11.39 o 
   6  10   4        1.76       -2.60      7.68 o 
  -4  11   4       33.82       30.22      8.61 o 
  -3  11   4       40.38       43.31     22.76 o 
  -2  11   4        4.30        4.28      6.28 o 
  -1  11   4       17.79       31.17      9.10 o 
   0  11   4       38.63       30.42     10.29 o 
   1  11   4       17.72       36.19     13.45 o 
   2  11   4        3.47        9.49      5.30 o 
   3  11   4       37.03       46.59     12.86 o 
   4  11   4       47.19       70.33     14.10 o 
 -13   1   5       14.94       15.77      7.33 o 
 -12   1   5       17.26       23.06      8.73 o 
 -11   1   5      105.02       87.61     11.56 o 
 -10   1   5        4.72       12.08      5.29 o 
  -9   1   5       13.66       24.45      4.77 o 
  -8   1   5       56.31       68.23      5.70 o 
  -7   1   5      187.20      182.72      6.96 o 
  -6   1   5       49.21       62.10      3.70 o 
  -5   1   5        9.20        5.01      1.39 o 
  -4   1   5        3.17       16.28      2.07 o 
  -3   1   5      276.96      354.52      9.34 o 
  -2   1   5     9560.04     9793.99    318.68 o 
   1   1   5     6791.62     7666.03    249.71 o 
   2   1   5      201.42      217.71     10.42 o 
   3   1   5      242.23      215.33     11.19 o 
   4   1   5      312.29      268.34      6.45 o 
   5   1   5        6.62       21.43      3.17 o 
   6   1   5        2.43        6.40      2.14 o 
   7   1   5      254.47      242.15      8.16 o 
   8   1   5        2.40        7.82      2.96 o 
   9   1   5       18.83       30.39      4.13 o 
  10   1   5        8.91       19.58      3.96 o 
  11   1   5        7.10        5.21      4.76 o 
  12   1   5       29.18       32.84      7.50 o 
 -12   2   5      115.87      140.84     21.95 o 
 -11   2   5       14.37       16.69      9.63 o 
 -10   2   5      183.85      164.44     18.06 o 
  -9   2   5      423.19      419.39     14.82 o 
  -8   2   5       99.69      112.65      8.36 o 
  -7   2   5       10.91       18.11      3.03 o 
  -6   2   5      470.68      516.60     10.06 o 
  -5   2   5      238.43      229.34      9.20 o 
  -4   2   5      933.58      951.95     16.16 o 
  -3   2   5     3962.30     4008.09    146.24 o 
  -2   2   5     1794.16     1949.91     63.55 o 
  -1   2   5     2674.78     2856.38     96.25 o 
   0   2   5     7049.79     7601.10    249.58 o 
   1   2   5      350.35      333.99     14.72 o 
   2   2   5       12.58       17.16      3.86 o 
   3   2   5      633.33      663.95     12.84 o 
   4   2   5      522.45      622.91     12.74 o 
   5   2   5      725.97      713.59     14.79 o 
   6   2   5     1145.91     1113.14     24.56 o 
   7   2   5       10.49       12.74      2.94 o 
   8   2   5       12.46       18.33      3.54 o 
   9   2   5       55.91       67.59     10.71 o 
  10   2   5       80.86       65.63      5.91 o 
  11   2   5       22.85       39.05      6.30 o 
  12   2   5       33.92       52.95      8.65 o 
 -12   3   5        6.76       14.36      7.01 o 
 -11   3   5        0.62       -1.14      5.36 o 
 -10   3   5      126.18      104.52     11.22 o 
  -9   3   5       73.43      107.28      8.92 o 
  -8   3   5     1810.35     1845.54     52.18 o 
  -7   3   5     1002.66     1012.48     27.88 o 
  -6   3   5     2117.19     2063.82     31.00 o 
  -5   3   5     3637.33     3597.36     48.40 o 
  -4   3   5      114.28      129.10      7.86 o 
  -3   3   5       20.19       28.37      1.96 o 
  -2   3   5     4802.49     5189.47     82.52 o 
  -1   3   5     2399.00     2241.47     39.42 o 
   0   3   5        0.05        0.44      0.98 o 
   1   3   5      200.12      154.47      5.46 o 
   2   3   5      986.58      960.61     24.95 o 
   3   3   5        0.18        3.51      1.69 o 
   4   3   5       61.66       71.53      7.66 o 
   5   3   5        5.44        9.70      2.40 o 
   6   3   5      290.85      276.20     12.93 o 
   7   3   5        0.79       -1.39      2.35 o 
   8   3   5      197.97      173.04      8.83 o 
   9   3   5      407.69      405.64     12.90 o 
  10   3   5       60.90       77.54     10.25 o 
  11   3   5       45.88       47.95      6.91 o 
  12   3   5        9.92        3.82      5.48 o 
 -12   4   5       40.29       40.04      8.94 o 
 -11   4   5      161.19      122.34     17.56 o 
 -10   4   5       88.80       95.41     11.01 o 
  -9   4   5      219.47      244.97     16.59 o 
  -8   4   5       12.58       21.12      5.68 o 
  -7   4   5        0.23        0.93      3.38 o 
  -6   4   5       53.65       78.48      7.24 o 
  -5   4   5      106.75      104.88      4.82 o 
  -4   4   5     1862.92     1982.71     28.43 o 
  -3   4   5       29.88       35.49      2.46 o 
  -2   4   5      338.04      352.42      6.69 o 
  -1   4   5       44.68       36.66      2.71 o 
   0   4   5       29.23       14.03      2.31 o 
   1   4   5     1634.00     1626.67     32.39 o 
   2   4   5      382.95      373.69      8.29 o 
   3   4   5      104.72      134.41      5.81 o 
   4   4   5       30.46       27.48      2.81 o 
   5   4   5      569.26      541.93     13.17 o 
   6   4   5      503.32      445.08     12.02 o 
   7   4   5       55.98       75.35      5.85 o 
   8   4   5        1.64        4.71      3.63 o 
   9   4   5       12.05       20.45      5.00 o 
  10   4   5        0.04       -1.69      3.92 o 
  11   4   5       35.12       31.25      6.91 o 
  12   4   5        1.29        7.69      6.04 o 
 -11   5   5       70.68      103.58     12.51 o 
 -10   5   5        1.43       -6.58      6.58 o 
  -9   5   5        0.00        7.49      8.08 o 
  -8   5   5        6.62       14.65      8.93 o 
  -7   5   5        2.54        9.60      5.17 o 
  -6   5   5       21.04       31.98      5.08 o 
  -5   5   5      104.03      106.57      6.70 o 
  -4   5   5       16.20       12.18      3.05 o 
  -3   5   5       90.70       77.62      4.05 o 
  -2   5   5      191.23      199.50      6.17 o 
  -1   5   5       53.43       44.83      2.86 o 
   0   5   5     1005.58     1001.20     16.01 o 
   1   5   5       26.79       28.56      4.12 o 
   2   5   5      706.02      739.25     27.36 o 
   3   5   5      362.93      378.15     13.55 o 
   4   5   5       92.97       67.75      6.13 o 
   5   5   5      496.24      520.20     13.49 o 
   6   5   5      174.78      178.05      9.96 o 
   7   5   5       89.83       92.25      8.27 o 
   8   5   5      205.55      213.56     16.20 o 
   9   5   5      121.76      147.01     25.84 o 
  10   5   5       25.43       28.80      7.98 o 
  11   5   5       20.65       22.69      6.81 o 
 -11   6   5       18.55        4.81      9.44 o 
 -10   6   5       24.18       17.52     10.65 o 
  -9   6   5       68.16       94.19     16.97 o 
  -8   6   5        7.84        9.04      8.60 o 
  -7   6   5        3.72        7.10      5.24 o 
  -6   6   5        9.24       16.35      4.77 o 
  -5   6   5      496.95      464.14     22.03 o 
  -4   6   5       55.64       40.88      4.11 o 
  -3   6   5       26.22       35.05      3.29 o 
  -2   6   5       37.40       48.78      3.80 o 
  -1   6   5      119.57      125.87      7.57 o 
   0   6   5      556.00      568.29     14.24 o 
   1   6   5      242.23      259.26      7.82 o 
   2   6   5        3.51        3.87      2.45 o 
   3   6   5      684.47      626.02     17.80 o 
   4   6   5     1455.46     1327.66     63.84 o 
   5   6   5        5.57        1.03      3.17 o 
   6   6   5      109.40      126.20      9.23 o 
   7   6   5      396.59      377.23     14.31 o 
   8   6   5       14.69       32.12      6.23 o 
   9   6   5      186.37      188.47     12.46 o 
  10   6   5      142.47      161.74     11.90 o 
  11   6   5        0.54        6.59      8.48 o 
 -10   7   5       35.48       56.81     15.40 o 
  -9   7   5       47.71       46.20     13.83 o 
  -8   7   5       59.82       50.96     13.72 o 
  -7   7   5        0.19        6.44      7.93 o 
  -6   7   5       37.72       55.24      8.41 o 
  -5   7   5       24.74       35.48      5.67 o 
  -4   7   5        0.31        1.12      3.51 o 
  -3   7   5      107.63      112.49      5.85 o 
  -2   7   5      564.66      574.95     14.67 o 
  -1   7   5     2417.46     2311.12     37.96 o 
   0   7   5      610.82      599.17     19.72 o 
   1   7   5      342.45      331.35     10.52 o 
   2   7   5       38.29       42.19      5.01 o 
   3   7   5      467.79      465.42     17.15 o 
   4   7   5      180.41      146.56     12.33 o 
   5   7   5      781.70      771.84     23.45 o 
   6   7   5      238.80      246.29     24.83 o 
   7   7   5        0.66        3.71      5.25 o 
   8   7   5      146.87      133.90     12.15 o 
   9   7   5      265.43      253.41     18.27 o 
  10   7   5        4.77       14.13      6.60 o 
  -9   8   5       32.26       34.11     13.05 o 
  -8   8   5       29.26       25.21     11.62 o 
  -7   8   5       22.61        4.96      9.09 o 
  -6   8   5       76.58       83.61     12.01 o 
  -5   8   5       42.10       54.74      8.73 o 
  -4   8   5      128.74      123.84     33.57 o 
  -3   8   5        9.18       12.34      5.50 o 
  -2   8   5        7.07       14.24      4.48 o 
  -1   8   5      217.18      234.03     10.09 o 
   0   8   5      144.98      140.36      8.44 o 
   1   8   5      413.32      406.57     12.55 o 
   2   8   5       99.95       95.35      7.08 o 
   3   8   5      118.64      123.65      9.68 o 
   4   8   5      101.84       94.20     10.87 o 
   5   8   5      133.20      132.69     13.09 o 
   6   8   5       30.72       50.55      9.17 o 
   7   8   5      234.51      223.45     21.09 o 
   8   8   5       48.88       44.88      7.56 o 
   9   8   5       89.61       93.86     11.56 o 
  -8   9   5       83.02       90.35     17.62 o 
  -7   9   5        4.49       10.72     10.25 o 
  -6   9   5       39.85       49.82     16.63 o 
  -5   9   5      222.85      278.50     20.94 o 
  -4   9   5      233.38      254.98     17.56 o 
  -3   9   5        0.49        1.01      5.05 o 
  -2   9   5      551.78      498.21     24.25 o 
  -1   9   5        0.32       16.33      6.01 o 
   0   9   5      377.24      375.94     16.35 o 
   1   9   5      604.06      583.27     16.48 o 
   2   9   5       47.39       57.31      6.16 o 
   3   9   5      479.33      498.72     22.36 o 
   4   9   5      232.36      202.97     27.80 o 
   5   9   5      157.70      169.04     15.35 o 
   6   9   5      133.67      135.73     27.97 o 
   7   9   5       14.97        3.43      8.20 o 
   8   9   5      127.50      110.67     16.23 o 
  -6  10   5      102.86       95.01     12.41 o 
  -5  10   5        0.00        3.33      5.91 o 
  -4  10   5       90.91       97.11     11.91 o 
  -3  10   5      160.83      225.36     26.20 o 
  -2  10   5        0.59        7.66      5.93 o 
  -1  10   5      280.37      277.32     32.29 o 
   0  10   5      399.46      377.72     18.54 o 
   1  10   5       76.44       94.56     15.29 o 
   2  10   5      202.40      212.33     18.04 o 
   3  10   5      112.31      155.91     18.95 o 
   4  10   5       88.73       89.13     15.21 o 
   5  10   5      319.62      410.85     27.08 o 
   6  10   5        5.33       14.73      9.30 o 
  -4  11   5       71.47       66.38     10.46 o 
  -3  11   5       47.84       72.07     19.42 o 
  -2  11   5      403.33      371.19     19.34 o 
  -1  11   5       23.70       31.20     10.14 o 
   0  11   5      221.55      231.54     28.75 o 
   1  11   5      171.17      182.91     12.39 o 
   2  11   5       38.85       42.95      6.92 o 
   3  11   5       98.58      117.34     17.08 o 
 -13   0   6      138.11      131.73     19.63 o 
 -12   0   6      251.06      315.23     24.61 o 
 -11   0   6      106.67       91.54     15.64 o 
 -10   0   6       51.40       64.59     12.49 o 
  -9   0   6       67.14       94.97     13.15 o 
  -8   0   6       27.34       37.52     10.64 o 
  -7   0   6      100.67       72.93      7.52 o 
  -6   0   6     1049.79      939.48     27.14 o 
  -5   0   6      212.28      290.20      9.05 o 
  -4   0   6       12.42       32.23      3.83 o 
  -3   0   6     5717.16     5799.86    135.46 o 
  -2   0   6     2578.91     2440.54     81.95 o 
   4   0   6     1475.12     1483.18     36.16 o 
   5   0   6        2.77       -0.35      1.92 o 
   6   0   6       28.72       43.86     10.78 o 
   7   0   6       34.78       59.39      5.55 o 
   8   0   6      707.29      684.17     19.20 o 
   9   0   6        3.08        4.66      4.36 o 
  10   0   6      222.31      255.13     19.66 o 
  11   0   6        3.01        7.79      5.66 o 
  12   0   6      162.28      165.41     18.99 o 
 -13   1   6      127.40      148.87     14.61 o 
 -12   1   6       35.49       26.57      7.72 o 
 -11   1   6       30.87       42.42      8.11 o 
 -10   1   6        8.34        1.35      4.79 o 
  -9   1   6      477.21      433.42     17.90 o 
  -8   1   6      166.40      157.03      9.43 o 
  -7   1   6      606.91      541.52     12.35 o 
  -6   1   6       11.44       10.43      2.09 o 
  -5   1   6        0.94        3.05      1.38 o 
  -4   1   6      716.69      688.71     16.31 o 
  -3   1   6        6.65        5.04      1.28 o 
  -2   1   6     2097.94     2106.14     50.50 o 
   1   1   6      780.12      911.83     30.31 o 
   2   1   6       70.32       83.16      5.06 o 
   3   1   6     2800.11     2855.79     65.52 o 
   4   1   6      138.47      135.33      4.02 o 
   5   1   6      314.85      304.49      7.16 o 
   6   1   6      459.09      414.02      9.36 o 
   7   1   6       24.70       29.31      3.58 o 
   8   1   6      431.68      389.78     11.36 o 
   9   1   6      257.95      232.82      8.79 o 
  10   1   6      121.68      113.58      7.29 o 
  11   1   6        1.48        7.81      4.53 o 
  12   1   6      206.39      209.23     16.67 o 
 -12   2   6       15.39       11.57      6.68 o 
 -11   2   6      181.46      174.03     14.48 o 
 -10   2   6       57.49       55.85      8.42 o 
  -9   2   6       87.51      110.57     27.83 o 
  -8   2   6      265.21      310.72     12.27 o 
  -7   2   6     1051.12     1027.74     17.57 o 
  -6   2   6      684.99      686.10     12.28 o 
  -5   2   6     1659.15     1611.88     25.61 o 
  -4   2   6      626.43      704.69     12.53 o 
  -3   2   6       29.38       13.45      1.80 o 
  -2   2   6      196.56      254.89      7.44 o 
  -1   2   6     3122.17     3373.09     80.11 o 
   0   2   6      519.14      533.89     21.93 o 
   1   2   6        4.31        1.48      1.33 o 
   3   2   6     1057.88     1489.63     48.46 o 
   4   2   6       71.15       91.15      4.14 o 
   5   2   6       46.99       30.84      3.49 o 
   6   2   6      684.77      676.23     14.89 o 
   7   2   6       25.37       24.28      3.97 o 
   8   2   6      316.35      323.42     10.83 o 
   9   2   6       73.50       86.55      6.65 o 
  10   2   6        1.71        4.19      3.43 o 
  11   2   6       87.07       84.81      9.81 o 
  12   2   6       13.93       33.38      7.46 o 
 -12   3   6       51.93       43.25     15.56 o 
 -11   3   6        2.92        5.30      7.42 o 
 -10   3   6      113.92      112.17     14.28 o 
  -9   3   6      472.08      544.21     40.16 o 
  -8   3   6        2.18       27.12      4.91 o 
  -7   3   6      588.59      585.17     12.77 o 
  -6   3   6       97.99      116.23      5.52 o 
  -5   3   6     1213.17     1160.01     18.02 o 
  -4   3   6     1236.28     1185.34     18.30 o 
  -3   3   6     1335.55     1281.60     18.92 o 
  -2   3   6     1527.30     1626.16     28.02 o 
  -1   3   6     3530.20     3589.24     52.35 o 
   0   3   6      316.24      317.56      6.67 o 
   1   3   6     1500.82     1420.28     24.49 o 
   2   3   6      565.75      549.12     13.23 o 
   3   3   6       12.99        8.38      2.08 o 
   4   3   6     1824.99     1849.47     38.02 o 
   5   3   6      956.17      766.73     18.89 o 
   6   3   6      566.47      515.91     20.20 o 
   7   3   6      177.21      170.22      8.18 o 
   8   3   6       86.36       77.52      6.08 o 
   9   3   6       44.93       59.95      5.80 o 
  10   3   6      128.69      137.81      9.88 o 
  11   3   6       30.00       27.23      5.88 o 
  12   3   6       32.34       32.08      7.25 o 
 -12   4   6       85.80       81.38     11.61 o 
 -11   4   6      148.50      162.62     29.50 o 
 -10   4   6       73.05       92.03     11.38 o 
  -9   4   6      330.49      330.86     34.90 o 
  -8   4   6      144.61      157.84     15.61 o 
  -7   4   6        2.13        5.53      2.98 o 
  -6   4   6      207.91      212.60      6.98 o 
  -5   4   6     1272.71     1201.00     30.37 o 
  -4   4   6      121.91      114.08      5.09 o 
  -3   4   6      251.80      178.09      4.69 o 
  -2   4   6     1686.83     1620.11     21.71 o 
  -1   4   6      517.21      527.13     10.43 o 
   0   4   6      495.56      384.31     12.18 o 
   1   4   6     7187.47     7423.60    117.57 o 
   2   4   6       69.96       79.09      3.91 o 
   3   4   6     2700.15     2508.35     43.85 o 
   4   4   6      385.80      400.47     13.37 o 
   5   4   6      221.58      202.60      7.53 o 
   6   4   6      368.39      360.80     10.92 o 
   7   4   6        4.54        3.17      3.55 o 
   8   4   6      367.23      329.67     11.21 o 
   9   4   6      132.43      148.58     12.12 o 
  10   4   6        0.01       -0.66      5.53 o 
  11   4   6       41.60       51.23      7.09 o 
  12   4   6       24.92       14.17      9.36 o 
 -11   5   6       15.64       19.97     10.96 o 
 -10   5   6       83.63      101.08     17.36 o 
  -9   5   6       68.32       64.34     14.03 o 
  -8   5   6       99.15       81.88     14.98 o 
  -7   5   6      714.49      705.90     20.72 o 
  -6   5   6       43.50       54.29      6.13 o 
  -5   5   6       17.55       37.66      3.70 o 
  -4   5   6     1093.52     1067.98     19.45 o 
  -3   5   6      353.37      374.94      8.21 o 
  -2   5   6      171.06      171.67      6.03 o 
  -1   5   6      658.91      684.20     12.05 o 
   0   5   6      152.19      142.24      5.66 o 
   1   5   6     1149.98     1030.34     20.42 o 
   2   5   6     4457.17     4254.60     62.60 o 
   3   5   6       75.62       58.59      4.60 o 
   4   5   6      601.50      598.45     16.91 o 
   5   5   6      728.28      705.07     16.52 o 
   6   5   6       17.43       27.51      4.01 o 
   7   5   6      537.94      556.12     17.13 o 
   8   5   6      125.09      136.33      9.64 o 
   9   5   6       65.40       76.23      8.16 o 
  10   5   6       41.35       34.28      6.20 o 
  11   5   6       15.21       10.08      6.66 o 
 -11   6   6        1.22        9.54     10.11 o 
 -10   6   6        0.78       -0.03      8.72 o 
  -9   6   6        0.28        4.32      8.42 o 
  -8   6   6       68.62      109.52     17.40 o 
  -7   6   6        8.40        1.34      6.19 o 
  -6   6   6      276.53      294.23     27.95 o 
  -5   6   6      436.15      443.16     15.21 o 
  -4   6   6       41.79       50.19      4.35 o 
  -3   6   6      319.93      293.77     10.80 o 
  -2   6   6       26.70       23.28      2.78 o 
  -1   6   6       65.35       75.18      4.88 o 
   0   6   6      584.97      553.78     12.36 o 
   1   6   6     1048.01     1065.44     19.60 o 
   2   6   6       64.91       60.42      4.78 o 
   3   6   6       81.30       77.71      6.63 o 
   4   6   6      278.42      295.49     33.34 o 
   5   6   6       21.13       18.98      4.66 o 
   6   6   6      317.50      310.81     12.54 o 
   7   6   6        2.81        3.42      3.83 o 
   8   6   6      108.05      108.33      9.28 o 
   9   6   6       17.93        6.88      4.67 o 
  10   6   6       24.21       33.88      6.57 o 
 -10   7   6        2.07       -1.13      9.87 o 
  -9   7   6        8.36        7.83      9.71 o 
  -8   7   6        2.13       10.06      9.78 o 
  -7   7   6        0.11       -3.64      4.93 o 
  -6   7   6        1.98        1.37      5.21 o 
  -5   7   6        3.78        3.91      4.49 o 
  -4   7   6       14.14       13.25      4.35 o 
  -3   7   6       27.85       20.71      3.57 o 
  -2   7   6      131.70      151.69      9.08 o 
  -1   7   6        3.09       13.38      3.36 o 
   0   7   6        0.07        4.41      2.80 o 
   1   7   6      122.97      141.32      7.80 o 
   2   7   6       16.84       16.65      3.41 o 
   3   7   6       89.75       91.04     14.42 o 
   4   7   6       16.50       24.52      5.86 o 
   5   7   6       27.64       34.26     11.25 o 
   6   7   6        4.19        3.72      4.21 o 
   7   7   6       26.75       24.15      5.76 o 
   8   7   6        0.63        3.50      4.34 o 
   9   7   6       12.81       21.62      5.94 o 
  10   7   6       21.70       19.97      6.40 o 
  -9   8   6       18.45       33.92     13.06 o 
  -8   8   6       33.13       21.20     11.49 o 
  -7   8   6       12.92       18.55      6.99 o 
  -6   8   6       98.39       92.09     10.93 o 
  -5   8   6      245.74      276.77     16.31 o 
  -4   8   6      115.93      138.49     12.57 o 
  -3   8   6      108.04       81.69      9.43 o 
  -2   8   6        9.05        3.98      3.25 o 
  -1   8   6       28.40       25.08      4.53 o 
   0   8   6      118.94      131.44      8.13 o 
   1   8   6        7.70       18.81      4.00 o 
   2   8   6        5.67        3.34      3.18 o 
   3   8   6       53.25       52.09      8.27 o 
   4   8   6       45.43       35.03      7.40 o 
   5   8   6       17.69       29.32      7.94 o 
   6   8   6       26.86       24.70     10.50 o 
   7   8   6       26.41       38.39      6.84 o 
   8   8   6        0.28        8.10      5.10 o 
   9   8   6        8.04       25.79      6.77 o 
  -8   9   6       13.67       21.72     12.04 o 
  -7   9   6       35.44       35.40      8.86 o 
  -6   9   6       55.64       78.24     10.68 o 
  -5   9   6       40.12       43.87      8.48 o 
  -4   9   6       47.99       48.16      8.89 o 
  -3   9   6       17.48       17.92      6.34 o 
  -2   9   6      227.03      272.20     16.21 o 
  -1   9   6      434.48      461.03     16.02 o 
   0   9   6        6.59        3.89      3.80 o 
   1   9   6       64.10       81.43      7.29 o 
   2   9   6       18.52       25.64      4.85 o 
   3   9   6       47.78       45.12      8.85 o 
   4   9   6       42.90       37.45      8.29 o 
   5   9   6       93.29      128.66     13.45 o 
   6   9   6      130.97      141.29     17.90 o 
   7   9   6        0.84        8.85      7.09 o 
   8   9   6       49.23       74.68     13.86 o 
  -6  10   6        0.39        2.47     20.86 o 
  -5  10   6       60.16       79.99     11.04 o 
  -4  10   6        0.17       12.35      6.49 o 
  -3  10   6       84.19       83.85     11.07 o 
  -2  10   6       38.46       42.17      8.60 o 
  -1  10   6        0.44        8.33      8.99 o 
   0  10   6       80.55       77.28      8.24 o 
   1  10   6       95.81      118.18      9.69 o 
   2  10   6        3.40       13.53      6.02 o 
   3  10   6       73.58       73.32     13.41 o 
   4  10   6        0.27        2.39      7.82 o 
   5  10   6      153.28      196.39     20.93 o 
   6  10   6       24.03       31.24     10.42 o 
  -4  11   6        0.01       11.83      6.93 o 
  -3  11   6       20.42       32.17     11.31 o 
  -2  11   6        2.23       14.79      7.53 o 
  -1  11   6       56.63       56.52      9.47 o 
   0  11   6        0.10       10.10      6.36 o 
   1  11   6        3.42        9.61      5.00 o 
   2  11   6       23.48       13.39      8.49 o 
   3  11   6        0.16        5.56      7.83 o 
 -13   1   7        9.07       21.35      7.76 o 
 -12   1   7       40.91       59.77     10.52 o 
 -11   1   7        2.83        3.56      7.77 o 
 -10   1   7       34.79       47.64      7.84 o 
  -9   1   7      148.93      162.01     12.38 o 
  -8   1   7       71.96       73.58      6.73 o 
  -7   1   7      121.35      152.35      6.77 o 
  -6   1   7      417.16      385.66      7.71 o 
  -5   1   7      695.77      630.78     11.95 o 
  -4   1   7      209.79      157.80      8.95 o 
  -3   1   7       35.19       61.52      3.11 o 
  -2   1   7        7.70        2.02      1.99 o 
  -1   1   7        0.74        1.67      1.55 o 
   2   1   7       40.67       44.13      3.82 o 
   3   1   7      346.43      382.13     11.32 o 
   4   1   7        4.42       10.02      2.92 o 
   5   1   7      891.40      953.27     16.41 o 
   6   1   7       97.53      115.53      5.16 o 
   7   1   7      270.12      279.37      8.72 o 
   8   1   7       36.47       35.53      5.20 o 
   9   1   7       16.46       22.07      3.72 o 
  10   1   7       13.86       17.57      4.46 o 
  11   1   7       52.57       59.07      6.49 o 
  12   1   7        1.54        6.87      6.30 o 
 -12   2   7        2.15        7.49      9.89 o 
 -11   2   7       55.45       68.26     10.68 o 
 -10   2   7      121.84      154.06     13.15 o 
  -9   2   7       81.46      117.26     10.77 o 
  -8   2   7      378.41      387.88     17.65 o 
  -7   2   7       27.60       37.49      4.41 o 
  -6   2   7      265.05      255.67      6.58 o 
  -5   2   7     1309.14     1243.19     17.45 o 
  -4   2   7      817.51      810.62     14.00 o 
  -3   2   7     1875.13     2195.82     50.99 o 
  -2   2   7      985.58     1003.14     20.73 o 
  -1   2   7       77.12      102.70      7.49 o 
   0   2   7     2287.80     2490.54     56.45 o 
   1   2   7     2075.53     2154.09     49.04 o 
   2   2   7        9.31        4.94      2.37 o 
   3   2   7      648.84      664.53     18.48 o 
   4   2   7       95.30       89.55     10.43 o 
   5   2   7      146.63      120.64      7.18 o 
   6   2   7        2.82        8.52      2.42 o 
   7   2   7      290.18      263.42      8.65 o 
   8   2   7        8.89        8.07      2.88 o 
   9   2   7       63.56       62.85      5.72 o 
  10   2   7       40.01       40.07      4.79 o 
  11   2   7        2.68       -3.71      3.71 o 
  12   2   7        1.73       10.55      5.67 o 
 -12   3   7        9.89       21.25     18.21 o 
 -11   3   7       23.99       27.36      7.56 o 
 -10   3   7       10.97       14.64      6.21 o 
  -9   3   7      467.59      474.75     22.33 o 
  -8   3   7      411.26      450.89     15.44 o 
  -7   3   7       52.34       57.70      4.49 o 
  -6   3   7      537.48      564.28     10.99 o 
  -5   3   7      123.38      134.07      5.02 o 
  -4   3   7      614.94      618.97     10.11 o 
  -3   3   7      435.25      402.61     13.80 o 
  -2   3   7     3114.94     3533.36     58.58 o 
  -1   3   7    14520.83    15605.40    218.53 o 
   0   3   7      196.62      247.33      8.70 o 
   1   3   7     1392.28     1526.83     36.28 o 
   2   3   7      164.54      177.19      7.79 o 
   3   3   7       20.08       54.83      5.10 o 
   4   3   7        0.27        0.75      1.85 o 
   5   3   7     1809.03     1629.28     34.70 o 
   6   3   7      101.80      113.17      9.06 o 
   7   3   7        5.52        5.88      2.68 o 
   8   3   7      176.77      187.51      9.43 o 
   9   3   7      241.46      264.47     10.33 o 
  10   3   7        3.42        6.58      4.14 o 
  11   3   7       81.80       90.39      8.69 o 
  12   3   7        0.34        5.04      9.90 o 
 -12   4   7       15.32       26.16      8.50 o 
 -11   4   7       16.16       24.85      8.07 o 
 -10   4   7       31.73       62.43     18.69 o 
  -9   4   7        0.74       15.07      9.13 o 
  -8   4   7      247.77      253.65     12.78 o 
  -7   4   7      266.71      258.46      9.52 o 
  -6   4   7       61.97       84.67      5.15 o 
  -5   4   7      596.06      674.53     22.37 o 
  -4   4   7      415.90      400.46      9.23 o 
  -3   4   7      332.94      375.69      7.19 o 
  -2   4   7      963.51      951.31     15.21 o 
  -1   4   7      287.40      268.38      8.35 o 
   0   4   7       11.59       19.28      2.32 o 
   1   4   7       70.90       97.63     11.37 o 
   2   4   7      445.25      441.95     13.42 o 
   3   4   7      590.22      607.92     18.57 o 
   4   4   7      296.79      288.03     16.70 o 
   5   4   7       30.41       50.64      4.36 o 
   6   4   7       20.71        8.88      2.84 o 
   7   4   7      134.66      136.39      7.54 o 
   8   4   7        5.18       11.52      4.77 o 
   9   4   7      194.40      228.61     11.14 o 
  10   4   7        1.30        3.30      4.06 o 
  11   4   7        0.53       -1.56      4.62 o 
  12   4   7       35.03       36.01     11.45 o 
 -11   5   7       11.17        7.73      9.83 o 
 -10   5   7        3.23       -2.93      7.51 o 
  -9   5   7       71.11       65.02     13.87 o 
  -8   5   7       14.48       17.07      9.35 o 
  -7   5   7       16.16       32.19      5.52 o 
  -6   5   7        2.10        8.98      3.70 o 
  -5   5   7      316.52      300.67      8.63 o 
  -4   5   7       44.49       38.65      4.06 o 
  -3   5   7       16.76       22.85      2.50 o 
  -2   5   7      260.21      229.16      6.01 o 
  -1   5   7      497.82      518.30      9.90 o 
   0   5   7      479.71      461.88     12.15 o 
   1   5   7       32.26       42.02      3.36 o 
   2   5   7      125.01      145.52     10.09 o 
   3   5   7       48.55       38.45      3.99 o 
   4   5   7       41.76       46.57      5.08 o 
   5   5   7      842.35      841.80     18.69 o 
   6   5   7       30.57       37.78      7.50 o 
   7   5   7      196.69      161.38      9.85 o 
   8   5   7       25.61       32.46      5.54 o 
   9   5   7       18.78       29.64      5.73 o 
  10   5   7       18.94       17.82      5.37 o 
  11   5   7       14.14       11.84      5.50 o 
 -11   6   7       22.53       25.07     12.18 o 
 -10   6   7      179.29      198.34     24.63 o 
  -9   6   7       21.85       15.00     10.15 o 
  -8   6   7       90.52       97.42     16.29 o 
  -7   6   7        1.34        4.63      4.65 o 
  -6   6   7      216.30      236.50     23.50 o 
  -5   6   7        6.76       13.60      4.15 o 
  -4   6   7      372.42      350.73      9.80 o 
  -3   6   7        8.76        2.15      1.98 o 
  -2   6   7      575.56      520.01     11.98 o 
  -1   6   7       29.34       25.23      3.21 o 
   0   6   7       72.56       74.02      4.79 o 
   1   6   7      171.42      174.10     11.11 o 
   2   6   7      164.16      152.62      7.44 o 
   3   6   7      504.14      431.92     17.02 o 
   4   6   7       33.78       23.02      5.35 o 
   5   6   7        0.11        0.47      3.26 o 
   6   6   7      176.30      163.89     10.18 o 
   7   6   7       19.29        9.97      4.83 o 
   8   6   7      483.99      451.36     20.46 o 
   9   6   7      103.03      111.82      9.56 o 
  10   6   7        3.33        6.61      5.08 o 
 -10   7   7       46.24       42.86     14.05 o 
  -9   7   7       65.70       68.97     15.97 o 
  -8   7   7       72.55       56.84     14.13 o 
  -7   7   7        0.29       -1.30      4.85 o 
  -6   7   7       55.61       45.58     11.98 o 
  -5   7   7       26.55       39.99      9.17 o 
  -4   7   7       30.37       32.75     12.30 o 
  -3   7   7      259.68      278.95      9.80 o 
  -2   7   7       42.60       31.83      4.20 o 
  -1   7   7      230.58      240.36      9.19 o 
   0   7   7        1.50        1.37      3.55 o 
   1   7   7       34.45       45.28      6.16 o 
   2   7   7        0.82        1.06      2.57 o 
   3   7   7       45.87       36.47      6.59 o 
   4   7   7      104.75      122.76     11.59 o 
   5   7   7       41.09       49.46      6.40 o 
   6   7   7       88.14       93.36      8.50 o 
   7   7   7        8.09        7.78      4.46 o 
   8   7   7        0.09       -2.82      3.90 o 
   9   7   7        3.16        2.12      5.57 o 
  10   7   7      153.56      156.22     11.82 o 
  -9   8   7       30.28       20.26     12.34 o 
  -8   8   7        2.29       -7.89      7.89 o 
  -7   8   7       38.89       43.91     15.09 o 
  -6   8   7       23.80       24.11      7.07 o 
  -5   8   7       91.55      106.57     11.37 o 
  -4   8   7      174.07      170.84     16.92 o 
  -3   8   7       41.98       33.71      6.67 o 
  -2   8   7        3.87        6.52      5.15 o 
  -1   8   7       54.70       66.72      6.15 o 
   0   8   7      209.37      217.99     11.09 o 
   1   8   7      326.76      335.58     11.22 o 
   2   8   7        9.07       13.30      3.67 o 
   3   8   7      170.33      156.95     13.13 o 
   4   8   7        0.38       -0.39      7.38 o 
   5   8   7        0.55       -1.23      3.78 o 
   6   8   7      142.84      144.66     10.82 o 
   7   8   7        2.83        0.77      4.58 o 
   8   8   7      101.95      114.17     10.43 o 
   9   8   7      136.88      144.58     12.24 o 
  -8   9   7       41.57       42.97     14.13 o 
  -7   9   7       15.04       13.78      7.60 o 
  -6   9   7       72.04       85.36     11.27 o 
  -5   9   7       66.54       76.99     10.48 o 
  -4   9   7       20.40       22.10      6.91 o 
  -3   9   7       75.69       85.39     10.40 o 
  -2   9   7        1.91        9.30      5.29 o 
  -1   9   7      466.67      468.35     14.53 o 
   0   9   7      158.76      185.82     13.47 o 
   1   9   7        0.76        7.84      3.84 o 
   2   9   7      408.23      350.43     13.94 o 
   3   9   7       87.45       98.47     11.36 o 
   4   9   7      159.43      170.07     14.75 o 
   5   9   7      676.02      627.34     26.05 o 
   6   9   7        0.19       -1.63     10.58 o 
   7   9   7      168.18      161.09     15.13 o 
  -6  10   7       30.65       40.92      9.03 o 
  -5  10   7      195.75      182.69     15.68 o 
  -4  10   7      235.23      238.55     17.70 o 
  -3  10   7       20.17       13.40     14.14 o 
  -2  10   7      189.51      228.07     16.77 o 
  -1  10   7      145.35      168.92     11.72 o 
   0  10   7      126.34      142.76     10.72 o 
   1  10   7      574.28      587.55     23.89 o 
   2  10   7      156.08      158.28     19.62 o 
   3  10   7      240.24      274.54     21.01 o 
   4  10   7      439.55      432.25     21.33 o 
   5  10   7       66.10       74.08     13.70 o 
   6  10   7      135.16      117.13     16.45 o 
  -4  11   7      203.57      202.70     24.77 o 
  -3  11   7      390.26      428.36     21.21 o 
  -2  11   7        8.97       10.43      6.64 o 
  -1  11   7      110.40      107.88     17.15 o 
   0  11   7       42.27       46.54     12.62 o 
   1  11   7       11.51       18.00      5.74 o 
   2  11   7      249.37      245.17     23.03 o 
   3  11   7       98.39       98.00     15.52 o 
 -13   0   8        1.29       17.99     10.71 o 
 -12   0   8        0.52        7.72      9.09 o 
 -11   0   8       46.19       52.23     12.72 o 
 -10   0   8      190.66      179.25     19.56 o 
  -9   0   8      883.50      787.49     36.90 o 
  -8   0   8        0.38        8.39      5.83 o 
  -7   0   8       14.51        2.84      2.77 o 
  -6   0   8      958.46      838.50     32.47 o 
  -5   0   8       56.86       73.57      6.05 o 
  -4   0   8     1087.81     1274.96     33.56 o 
  -3   0   8        7.18        8.99      2.92 o 
  -2   0   8     1207.91     1471.22     50.89 o 
   2   0   8      286.93      222.99      9.76 o 
   4   0   8       41.82       42.06      3.80 o 
   5   0   8      172.02      206.05      9.47 o 
   6   0   8      135.84      168.21      8.37 o 
   7   0   8       11.19       31.11      4.95 o 
   8   0   8        5.71        9.06      3.37 o 
   9   0   8      585.14      515.21     16.80 o 
  10   0   8       61.18       65.83     11.52 o 
  11   0   8       29.41       26.41      7.27 o 
  12   0   8      229.10      253.14     20.00 o 
 -13   1   8      301.84      315.84     29.82 o 
 -12   1   8       64.96       82.33     20.74 o 
 -11   1   8      227.02      270.72     28.43 o 
 -10   1   8      159.36      173.39     13.75 o 
  -9   1   8       76.60       77.99      8.90 o 
  -8   1   8      272.30      273.34     11.08 o 
  -7   1   8      565.31      601.11     16.89 o 
  -6   1   8      114.19      123.03      4.66 o 
  -5   1   8        1.16        6.98      1.60 o 
  -4   1   8        2.87       14.48      3.32 o 
  -3   1   8     4608.50     5229.54     84.12 o 
  -2   1   8       41.06       43.77      3.28 o 
  -1   1   8     8940.73     9529.78    309.64 o 
   2   1   8      603.72      680.67     23.91 o 
   3   1   8      513.11      564.92     15.37 o 
   4   1   8      610.47      735.31     18.26 o 
   5   1   8      864.31      857.49     17.05 o 
   6   1   8      184.74      143.37      5.94 o 
   7   1   8      168.85      176.05      7.97 o 
   8   1   8        7.62        8.57      2.94 o 
   9   1   8      186.69      204.53      8.63 o 
  10   1   8        0.63        4.10      3.31 o 
  11   1   8        7.38        9.89      4.15 o 
  12   1   8        0.37        9.01      5.66 o 
 -12   2   8       35.15       32.89      8.39 o 
 -11   2   8      135.68      140.24     13.29 o 
 -10   2   8       35.64       50.59     10.85 o 
  -9   2   8      506.85      497.99     36.38 o 
  -8   2   8       20.59       26.72      3.98 o 
  -7   2   8       11.24       20.92      2.88 o 
  -6   2   8     1103.73     1067.99     14.15 o 
  -5   2   8       10.12       18.11      2.69 o 
  -4   2   8     1797.70     1863.45     26.21 o 
  -3   2   8     1320.86     1283.31     27.79 o 
  -2   2   8     1030.57     1241.40     25.04 o 
  -1   2   8     3892.89     4332.98     96.29 o 
   0   2   8     4967.35     5422.73    119.53 o 
   1   2   8     7575.92     8226.82    209.10 o 
   2   2   8       28.14       20.36      2.59 o 
   3   2   8        5.98       21.58      2.95 o 
   4   2   8        0.18        7.07      1.90 o 
   5   2   8      429.15      342.63     10.31 o 
   6   2   8      439.51      435.21     12.62 o 
   7   2   8      392.86      367.61     10.56 o 
   8   2   8       13.87       14.01      3.71 o 
   9   2   8       38.08       39.86      4.77 o 
  10   2   8      154.91      163.39      8.65 o 
  11   2   8       23.07       25.59      5.92 o 
  12   2   8       68.55       81.66      9.82 o 
 -12   3   8       15.42       21.21     17.08 o 
 -11   3   8       14.42       24.40      7.41 o 
 -10   3   8       18.11       15.77     10.17 o 
  -9   3   8       46.46       74.65     14.48 o 
  -8   3   8      656.24      656.44     19.37 o 
  -7   3   8      140.41      148.62      6.77 o 
  -6   3   8     2212.92     2097.43     30.40 o 
  -5   3   8     1630.29     1471.17     20.28 o 
  -4   3   8      211.19      254.70      5.76 o 
  -3   3   8      759.03      745.12     13.20 o 
  -2   3   8     2086.93     2311.05     34.94 o 
  -1   3   8      458.89      468.10     12.68 o 
   0   3   8     8323.13     8835.02    138.01 o 
   1   3   8      543.76      539.63     19.83 o 
   2   3   8        6.12       33.07      6.11 o 
   3   3   8     1221.50     1008.97     27.81 o 
   4   3   8      334.03      285.52      9.10 o 
   5   3   8      175.71      199.50     10.56 o 
   6   3   8      494.02      416.96     17.07 o 
   7   3   8       42.92       34.54      4.10 o 
   8   3   8      211.18      195.65      8.58 o 
   9   3   8      575.82      570.90     15.57 o 
  10   3   8       16.08       21.20      4.99 o 
  11   3   8      143.74      145.17     10.56 o 
  12   3   8       55.29       60.85      8.30 o 
 -12   4   8       60.66       51.21     14.51 o 
 -11   4   8        1.46       -0.84      8.25 o 
 -10   4   8      281.03      307.23     28.39 o 
  -9   4   8      217.17      185.78     21.14 o 
  -8   4   8       86.97      103.81     15.38 o 
  -7   4   8       76.60       92.77      6.40 o 
  -6   4   8       70.67       62.50      5.01 o 
  -5   4   8      102.50      125.66      5.34 o 
  -4   4   8     1409.18     1316.12     20.25 o 
  -3   4   8      529.04      506.27      8.28 o 
  -2   4   8      279.83      317.50      8.49 o 
  -1   4   8     3081.79     2970.72     55.92 o 
   0   4   8     3355.86     3515.31     57.54 o 
   1   4   8      650.37      635.22     11.96 o 
   2   4   8     3745.85     3715.56     62.10 o 
   3   4   8      143.01      130.90     14.69 o 
   4   4   8     3176.10     3065.02     61.09 o 
   5   4   8     3745.02     3574.56     60.47 o 
   6   4   8        0.20        2.10      2.41 o 
   7   4   8     1119.54     1089.77     23.05 o 
   8   4   8      419.88      397.92     14.25 o 
   9   4   8       26.05       26.05      8.16 o 
  10   4   8       67.95       68.69      7.61 o 
  11   4   8       35.19       46.83     11.08 o 
 -11   5   8       55.20       64.17     15.66 o 
 -10   5   8        2.19       -1.11      8.79 o 
  -9   5   8       77.79       46.54     12.20 o 
  -8   5   8      204.85      227.04     23.48 o 
  -7   5   8        2.98        9.07      4.15 o 
  -6   5   8      423.42      415.68     12.10 o 
  -5   5   8      557.24      577.83     12.85 o 
  -4   5   8      284.88      259.71     13.83 o 
  -3   5   8      703.88      675.05     12.22 o 
  -2   5   8     2444.85     2398.19     33.62 o 
  -1   5   8      174.89      183.79      5.95 o 
   0   5   8     3239.39     3062.61     46.15 o 
   1   5   8     1667.17     1576.91     25.82 o 
   2   5   8      180.15      181.58      9.01 o 
   3   5   8     1022.92     1032.88     28.79 o 
   4   5   8      815.06      757.65     19.79 o 
   5   5   8       92.79       91.69      7.26 o 
   6   5   8      743.89      706.78     16.93 o 
   7   5   8      275.72      261.46     25.69 o 
   8   5   8      129.13      121.81     15.13 o 
   9   5   8      265.10      248.74     12.01 o 
  10   5   8       20.40       18.39      5.29 o 
  11   5   8       46.79       34.18      6.56 o 
 -11   6   8        0.37       35.67     12.95 o 
 -10   6   8       13.17       40.97     14.01 o 
  -9   6   8       17.56       20.21     10.58 o 
  -8   6   8       72.17       99.44     16.62 o 
  -7   6   8       23.92       11.63      5.39 o 
  -6   6   8      340.73      296.05     23.79 o 
  -5   6   8       27.63       27.72      4.29 o 
  -4   6   8      171.20      166.39      9.34 o 
  -3   6   8      404.13      397.46      9.20 o 
  -2   6   8       59.23       55.19      4.33 o 
  -1   6   8     1489.29     1357.33     26.08 o 
   0   6   8       11.93       16.90      2.84 o 
   1   6   8     1060.31     1049.00     21.28 o 
   2   6   8       78.55       67.32      4.59 o 
   3   6   8      228.94      206.00     12.33 o 
   4   6   8      310.81      319.01     17.08 o 
   5   6   8      757.31      716.38     19.82 o 
   6   6   8        2.08        8.81      4.03 o 
   7   6   8       59.07       63.85      6.91 o 
   8   6   8       68.18       78.06      7.95 o 
   9   6   8        3.85        5.01      4.41 o 
  10   6   8       69.76       66.96      8.06 o 
 -10   7   8       16.53        6.85     10.64 o 
  -9   7   8        0.00       -8.64      8.64 o 
  -8   7   8        1.15        4.05      9.78 o 
  -7   7   8       54.29       42.45      9.02 o 
  -6   7   8        9.72       22.51     10.53 o 
  -5   7   8      328.82      321.88     15.94 o 
  -4   7   8       82.81       77.98      8.70 o 
  -3   7   8       24.26       28.76      4.14 o 
  -2   7   8       75.23       69.86      5.63 o 
  -1   7   8      225.80      264.12      9.60 o 
   0   7   8        1.36        2.49      2.76 o 
   1   7   8       70.85       65.30      7.99 o 
   2   7   8       84.59       89.06      6.25 o 
   3   7   8      119.49      113.02     24.33 o 
   4   7   8        0.95       -1.19      3.82 o 
   5   7   8       49.24       45.75      6.03 o 
   6   7   8       12.07       20.40      4.92 o 
   7   7   8        0.00       -3.23      4.86 o 
   8   7   8       21.98       27.17      5.85 o 
   9   7   8       13.30       12.55      5.43 o 
  10   7   8        0.51       11.28      5.60 o 
  -9   8   8        4.51        6.44     11.14 o 
  -8   8   8        0.20       -7.67      7.67 o 
  -7   8   8        3.68        1.70      5.58 o 
  -6   8   8       29.71       21.93      6.89 o 
  -5   8   8       80.66       75.45      9.86 o 
  -4   8   8      148.05      160.61     13.36 o 
  -3   8   8      137.93      146.44      9.99 o 
  -2   8   8      544.59      563.48     29.88 o 
  -1   8   8       82.90       72.54      6.26 o 
   0   8   8        5.96        4.98      3.83 o 
   1   8   8       15.23       11.40      3.66 o 
   2   8   8        1.72        2.64      3.29 o 
   3   8   8      171.28      196.68     14.67 o 
   4   8   8        9.83        7.90      5.45 o 
   5   8   8        6.68       14.44      8.26 o 
   6   8   8        0.33        3.87      4.52 o 
   7   8   8        0.01        4.53      4.61 o 
   8   8   8       10.68       27.19      6.74 o 
   9   8   8       10.89       14.98      6.12 o 
  -8   9   8       33.60       20.68     11.80 o 
  -7   9   8        3.20       -1.29      8.49 o 
  -6   9   8      207.50      236.33     30.42 o 
  -5   9   8       13.09       36.29     12.81 o 
  -4   9   8        0.11        1.29      5.14 o 
  -3   9   8       28.32       32.76      7.33 o 
  -2   9   8       49.05       68.45      9.99 o 
  -1   9   8      127.76      127.47      8.61 o 
   0   9   8      270.30      255.56     11.71 o 
   1   9   8        0.81        6.91      3.82 o 
   2   9   8        3.16       15.20      4.82 o 
   3   9   8       87.25       78.90     12.88 o 
   4   9   8        2.12        9.98      5.65 o 
   5   9   8       27.89       32.89      8.18 o 
   6   9   8        7.15       10.57      7.27 o 
   7   9   8        0.19        4.60      6.42 o 
  -6  10   8        3.31       12.58      7.03 o 
  -5  10   8        0.04       12.41      6.55 o 
  -4  10   8       19.58       20.49      7.25 o 
  -3  10   8        0.24       -5.24      5.24 o 
  -2  10   8      188.38      236.65     17.05 o 
  -1  10   8       11.09       25.42      5.80 o 
   0  10   8        0.01        8.01      4.84 o 
   1  10   8       63.14       50.31      8.03 o 
   2  10   8      195.43      220.29     17.55 o 
   3  10   8        3.62       11.51      6.50 o 
   4  10   8       81.78      105.85     12.49 o 
   5  10   8       35.33       53.92      9.79 o 
   6  10   8        9.75       40.53     10.51 o 
  -4  11   8       24.51       20.22      7.51 o 
  -3  11   8       28.85       42.20     13.55 o 
  -2  11   8        0.29        4.45      6.18 o 
  -1  11   8        0.65        4.37      5.35 o 
   0  11   8       16.93       17.42      5.77 o 
   1  11   8       23.90       32.91      7.71 o 
   2  11   8       10.58       12.48      8.47 o 
   3  11   8       38.64       51.10     11.35 o 
 -12   1   9        0.01        4.56      5.94 o 
 -11   1   9       54.43       55.43      8.93 o 
 -10   1   9        4.07        8.01      5.51 o 
  -9   1   9       46.92       57.14      6.21 o 
  -8   1   9      195.83      212.92     11.81 o 
  -7   1   9      273.80      285.66     10.96 o 
  -6   1   9      785.52      757.40     12.24 o 
  -5   1   9       15.74       16.27      1.94 o 
  -4   1   9      233.35      275.17      6.33 o 
  -3   1   9      265.00      296.77      7.97 o 
  -2   1   9       74.04       65.84      2.85 o 
  -1   1   9     5102.28     5276.63    172.80 o 
   2   1   9       82.61       79.09      4.38 o 
   3   1   9      311.52      367.88      7.52 o 
   4   1   9     1249.98     1362.57     33.78 o 
   5   1   9       59.60       69.17      4.63 o 
   6   1   9      337.27      303.54      8.68 o 
   7   1   9      587.62      543.88     11.88 o 
   8   1   9        9.11       10.56      3.07 o 
   9   1   9       97.03      100.87      6.80 o 
  10   1   9       38.94       52.22      5.28 o 
  11   1   9        5.59        7.69      4.08 o 
  12   1   9        7.60       20.82      5.59 o 
 -12   2   9       10.37       18.73      7.93 o 
 -11   2   9        4.29        8.69      8.03 o 
 -10   2   9      155.86      150.95     13.01 o 
  -9   2   9      111.11      118.33     10.38 o 
  -8   2   9       26.54       34.42      4.95 o 
  -7   2   9      249.59      232.84      7.38 o 
  -6   2   9     1174.11     1095.10     16.21 o 
  -5   2   9       16.56       19.55      1.85 o 
  -4   2   9     1508.28     1541.58     22.22 o 
  -3   2   9       60.07       40.91      2.49 o 
  -2   2   9     6877.76     7227.63    158.92 o 
  -1   2   9     1353.72     1492.92     35.30 o 
   0   2   9       13.21        6.99      3.76 o 
   1   2   9      503.39      632.09     22.76 o 
   2   2   9     1288.53     1244.45     24.72 o 
   3   2   9     2963.69     2937.38     54.77 o 
   4   2   9      851.48      874.67     18.87 o 
   5   2   9      271.67      223.71     11.89 o 
   6   2   9       16.15       20.37      5.18 o 
   7   2   9      132.02      155.84      6.90 o 
   8   2   9      231.64      225.46      8.43 o 
   9   2   9      203.65      182.97      8.82 o 
  10   2   9       10.68        9.36      3.84 o 
  11   2   9       94.77       95.04      8.57 o 
  12   2   9       25.47       33.52      6.36 o 
 -12   3   9        0.47        7.59      6.63 o 
 -11   3   9        6.00        7.18      6.33 o 
 -10   3   9       17.80       29.07      7.05 o 
  -9   3   9       91.93       98.46     10.67 o 
  -8   3   9      351.62      346.25     12.56 o 
  -7   3   9        8.26       12.52      2.82 o 
  -6   3   9     1002.67      968.16     16.91 o 
  -5   3   9      448.43      496.91      8.91 o 
  -4   3   9      129.46      134.13      3.75 o 
  -3   3   9        9.83       18.54      2.03 o 
  -2   3   9     6482.60     7155.01    112.83 o 
  -1   3   9      143.50      210.60      5.28 o 
   0   3   9     4142.53     4571.15    136.80 o 
   1   3   9     1584.17     1604.62     38.58 o 
   2   3   9      469.47      523.29     21.10 o 
   3   3   9      861.39      889.37     24.09 o 
   4   3   9      378.29      372.80     12.28 o 
   5   3   9       16.34       20.68      3.74 o 
   6   3   9       13.88       12.89      2.77 o 
   7   3   9      271.78      252.74      8.64 o 
   8   3   9       93.09      102.32      8.74 o 
   9   3   9      167.37      180.78      9.84 o 
  10   3   9       76.65       71.10      7.24 o 
  11   3   9        1.02        7.81      4.77 o 
  12   3   9       39.75       37.17      6.77 o 
 -12   4   9        3.59        3.90      9.73 o 
 -11   4   9      128.75      138.81     20.80 o 
 -10   4   9       29.74       30.42     10.60 o 
  -9   4   9       68.42       91.35     16.03 o 
  -8   4   9       11.92       12.55      8.00 o 
  -7   4   9       72.62       62.81      9.11 o 
  -6   4   9      106.87      123.37      6.89 o 
  -5   4   9     1036.38      949.73     17.59 o 
  -4   4   9     1376.73     1398.67     22.07 o 
  -3   4   9       87.07       75.77      3.41 o 
  -2   4   9      802.16      949.72     21.83 o 
  -1   4   9     1034.64     1142.01     23.88 o 
   0   4   9      266.58      296.35      7.69 o 
   1   4   9      361.26      381.35      9.53 o 
   2   4   9      607.78      611.72     16.03 o 
   3   4   9       38.55       61.47      6.06 o 
   4   4   9      213.51      223.33      8.66 o 
   5   4   9      963.53      918.61     19.13 o 
   6   4   9       19.89       23.22      4.31 o 
   7   4   9       24.47       35.88      4.32 o 
   8   4   9       68.06       84.91      6.48 o 
   9   4   9       76.49       73.46      7.31 o 
  10   4   9        0.27        3.25      4.21 o 
  11   4   9       68.04       68.40      7.81 o 
 -11   5   9       33.49       50.46     14.33 o 
 -10   5   9       31.54       28.23     11.64 o 
  -9   5   9      211.38      232.41     24.55 o 
  -8   5   9        1.91        5.99      8.15 o 
  -7   5   9      490.69      482.96     19.39 o 
  -6   5   9        0.83        2.07      2.68 o 
  -5   5   9       55.67       72.37      7.48 o 
  -4   5   9        6.01       13.25      2.63 o 
  -3   5   9      392.66      356.00     10.24 o 
  -2   5   9       37.90       49.70      3.48 o 
  -1   5   9       22.04       28.31      2.86 o 
   0   5   9       11.42       14.76      2.33 o 
   1   5   9       29.94       29.04      3.43 o 
   2   5   9        4.81        6.95      2.36 o 
   3   5   9      244.63      264.69     12.68 o 
   4   5   9      489.53      469.81     23.07 o 
   5   5   9        2.68       15.14      3.16 o 
   6   5   9      205.99      195.75      8.42 o 
   7   5   9        0.22       10.78      4.52 o 
   8   5   9       76.50       81.42     10.41 o 
   9   5   9       48.01       50.98      6.58 o 
  10   5   9       47.07       50.19      7.22 o 
  11   5   9        5.18        3.24      4.62 o 
 -11   6   9      101.82      127.35     20.84 o 
 -10   6   9       72.50      106.12     19.02 o 
  -9   6   9       57.21       70.15     15.69 o 
  -8   6   9       30.23       34.93      7.69 o 
  -7   6   9       17.12        5.06      4.76 o 
  -6   6   9        0.96       11.26      6.56 o 
  -5   6   9      272.46      291.26     16.59 o 
  -4   6   9      312.42      294.74      8.89 o 
  -3   6   9       19.51       26.67      3.44 o 
  -2   6   9        5.80       22.64      3.56 o 
  -1   6   9      107.31       95.47      6.80 o 
   0   6   9     1077.23     1022.56     20.81 o 
   1   6   9      651.09      652.45     13.73 o 
   2   6   9       38.04       39.04      3.66 o 
   3   6   9      134.32      135.32     15.32 o 
   4   6   9        1.17        9.50      3.55 o 
   5   6   9      166.41      136.80      8.87 o 
   6   6   9       29.10       26.70      4.89 o 
   7   6   9        0.54        3.65      3.80 o 
   8   6   9       97.10       95.98      8.49 o 
   9   6   9       10.04       15.66      5.14 o 
  10   6   9       92.92       98.21      9.10 o 
 -10   7   9       27.23       26.65     13.29 o 
  -9   7   9      238.90      222.71     26.17 o 
  -8   7   9      132.68      153.59     33.63 o 
  -7   7   9      253.79      247.49     27.49 o 
  -6   7   9      467.78      468.87     37.81 o 
  -5   7   9        0.65       -3.62      4.16 o 
  -4   7   9      428.16      420.02     12.73 o 
  -3   7   9      486.80      452.95     12.96 o 
  -2   7   9        0.05       -0.80      2.45 o 
  -1   7   9       34.39       34.88      4.27 o 
   0   7   9      305.40      295.67     15.16 o 
   1   7   9       49.77       34.02      4.17 o 
   2   7   9       69.11       75.00      6.41 o 
   3   7   9        4.25        0.15      3.68 o 
   4   7   9       70.18       66.07     12.60 o 
   5   7   9      192.04      214.48     20.60 o 
   6   7   9        0.52        0.74      5.34 o 
   7   7   9       18.72       10.29      4.64 o 
   8   7   9       29.27       40.29      7.34 o 
   9   7   9       29.14       32.36      9.64 o 
  10   7   9       44.50       47.14      9.25 o 
  -9   8   9       12.19       -5.01      9.76 o 
  -8   8   9      186.50      186.07     16.03 o 
  -7   8   9       29.99       45.14      8.95 o 
  -6   8   9       52.33       41.77      8.12 o 
  -5   8   9      497.43      508.23     21.50 o 
  -4   8   9       54.61       70.77     13.71 o 
  -3   8   9      107.64      129.24     11.35 o 
  -2   8   9      507.12      500.15     14.38 o 
  -1   8   9       12.06       15.37      3.84 o 
   0   8   9       58.44       67.22      5.93 o 
   1   8   9       94.52      112.95      7.60 o 
   2   8   9       75.82       87.18      7.69 o 
   3   8   9       48.57       52.74      8.19 o 
   4   8   9       11.24       17.14      5.67 o 
   5   8   9      127.91      140.72     10.41 o 
   6   8   9       61.47       59.27      7.36 o 
   7   8   9        0.09       -2.01      4.17 o 
   8   8   9      112.33      101.54      9.37 o 
   9   8   9        4.23        5.21      5.08 o 
  -8   9   9        4.56        6.05      6.69 o 
  -7   9   9        4.49       -1.17      6.07 o 
  -6   9   9        8.27       12.01      6.80 o 
  -5   9   9      238.29      247.81     15.90 o 
  -4   9   9       27.76       21.54      6.98 o 
  -3   9   9       28.98       26.90      5.58 o 
  -2   9   9       68.57       72.43      7.64 o 
  -1   9   9      239.45      269.88     13.17 o 
   0   9   9       20.03       19.14      4.37 o 
   1   9   9      283.50      268.59     12.46 o 
   2   9   9       19.93       13.52      4.66 o 
   3   9   9       20.70       25.29      6.54 o 
   4   9   9      522.44      529.15     22.62 o 
   5   9   9      143.37      146.88     13.45 o 
   6   9   9       23.59       22.93      7.24 o 
   7   9   9       30.88       41.77      7.18 o 
  -6  10   9       57.08       56.86     17.49 o 
  -5  10   9       50.02       42.72     19.11 o 
  -4  10   9       16.58        9.23      6.49 o 
  -3  10   9      170.83      204.59     16.32 o 
  -2  10   9       68.15       82.83     10.86 o 
  -1  10   9       34.09       32.12      6.35 o 
   0  10   9      195.72      197.12     12.26 o 
   1  10   9       52.56       57.43      7.39 o 
   2  10   9      153.40      142.40     10.62 o 
   3  10   9      320.73      322.62     18.60 o 
   4  10   9       22.86       32.84      8.28 o 
   5  10   9      272.51      288.58     17.76 o 
   6  10   9       36.74       51.04      9.18 o 
  -3  11   9       43.64       52.68      9.63 o 
  -2  11   9      175.16      158.48     14.44 o 
  -1  11   9       32.17       48.18      7.22 o 
   0  11   9       26.30       38.44      7.39 o 
   1  11   9      282.46      309.34     17.36 o 
   2  11   9        9.31        6.81      7.45 o 
   3  11   9      118.56      105.11     14.81 o 
 -13   0  10      413.24      427.26     30.89 o 
 -12   0  10      159.87      164.22     21.08 o 
 -11   0  10      434.11      415.52     27.97 o 
 -10   0  10     1062.53     1058.49     47.19 o 
  -9   0  10      283.90      249.75     18.68 o 
  -8   0  10      257.83      240.70     17.34 o 
  -7   0  10      107.01       95.62     14.10 o 
  -6   0  10      594.94      565.90     18.67 o 
  -5   0  10      662.94      624.88     20.48 o 
  -4   0  10     9812.68    10082.31    224.99 o 
  -3   0  10      130.17      120.66     11.05 o 
  -2   0  10       29.37       27.88      3.69 o 
   2   0  10      626.38      656.04     23.55 o 
   3   0  10     4040.30     4332.57    131.96 o 
   4   0  10     1338.27     1313.79     47.57 o 
   5   0  10      471.51      450.12     21.06 o 
   6   0  10       41.72       40.35      7.50 o 
   7   0  10      986.47      915.31     28.53 o 
   8   0  10      774.10      737.35     29.83 o 
   9   0  10      208.87      172.88     10.59 o 
  10   0  10        0.98       -1.06      4.46 o 
  11   0  10        9.74       18.98     12.17 o 
  12   0  10       23.21       27.03      7.57 o 
 -12   1  10       18.60        8.67      6.61 o 
 -11   1  10       72.44       72.43      9.93 o 
 -10   1  10        1.81        3.40      5.21 o 
  -9   1  10      512.55      511.06     15.98 o 
  -8   1  10      292.25      299.61     11.03 o 
  -7   1  10      643.73      610.50     11.61 o 
  -6   1  10      779.73      753.72     11.33 o 
  -5   1  10      101.75       80.37      6.50 o 
  -4   1  10     1018.68      991.84     16.43 o 
  -3   1  10     1301.21     1338.22     34.46 o 
  -2   1  10      620.85      668.07     16.89 o 
  -1   1  10      484.50      582.78     21.81 o 
   2   1  10      474.09      524.51     18.48 o 
   3   1  10      552.25      538.89     14.84 o 
   4   1  10      400.15      429.78     10.35 o 
   5   1  10      370.11      355.23     10.12 o 
   6   1  10        0.01        2.94      1.99 o 
   7   1  10        0.76        6.91      2.24 o 
   8   1  10        1.04        0.65      2.35 o 
   9   1  10       18.73       18.63      6.34 o 
  10   1  10       62.67       71.37      5.84 o 
  11   1  10       50.21       44.19      5.84 o 
  12   1  10      144.99      128.50     10.16 o 
 -12   2  10       29.89       24.47      9.45 o 
 -11   2  10        4.90        6.87      9.58 o 
 -10   2  10      177.18      180.05     27.64 o 
  -9   2  10       59.64       68.14      6.89 o 
  -8   2  10      220.85      225.80     10.19 o 
  -7   2  10      851.38      784.62     15.39 o 
  -6   2  10      419.96      335.21      7.08 o 
  -5   2  10      785.59      732.68     10.20 o 
  -4   2  10     2264.45     2529.35     53.31 o 
  -3   2  10      489.35      482.13     10.06 o 
  -2   2  10     3858.96     4133.76     65.83 o 
  -1   2  10      754.27      933.28     37.61 o 
   0   2  10     7110.90     7834.32    272.20 o 
   1   2  10     2821.05     3184.44    104.76 o 
   2   2  10      429.80      372.15      9.98 o 
   3   2  10     1988.57     2039.58     33.95 o 
   4   2  10       66.86       63.63      4.02 o 
   5   2  10      361.67      383.62     14.75 o 
   6   2  10      112.91       90.51      6.12 o 
   7   2  10       41.84       47.13      4.28 o 
   8   2  10      154.63      168.68     13.82 o 
   9   2  10      365.09      360.75     21.31 o 
  10   2  10       79.44       89.31      7.09 o 
  11   2  10       15.80       11.42      4.71 o 
  12   2  10      105.23      117.97     12.43 o 
 -12   3  10       45.25       74.40     16.37 o 
 -11   3  10       12.93        0.30      8.41 o 
 -10   3  10      150.30      181.37     21.16 o 
  -9   3  10      200.58      195.34     21.27 o 
  -8   3  10       83.87       96.48      9.23 o 
  -7   3  10      105.45      112.69      5.99 o 
  -6   3  10      284.91      310.95      7.72 o 
  -5   3  10        8.51        9.39      1.75 o 
  -4   3  10      141.04      147.83      4.46 o 
  -3   3  10       32.35       16.44      2.12 o 
  -2   3  10     2899.40     2896.37     47.47 o 
  -1   3  10     9589.33    10209.94    180.98 o 
   0   3  10       58.23       43.14      6.57 o 
   1   3  10     1635.27     1761.33     33.59 o 
   2   3  10      208.02      141.13      6.97 o 
   3   3  10        8.46        7.17      2.43 o 
   4   3  10     1184.51     1043.92     28.51 o 
   5   3  10     1895.56     1747.75     36.79 o 
   6   3  10        0.73        0.98      2.21 o 
   7   3  10     1004.97      914.39     19.51 o 
   8   3  10      447.09      450.42     21.70 o 
   9   3  10       31.10       40.26      5.41 o 
  10   3  10      112.58      110.55     11.00 o 
  11   3  10       35.86       36.68      6.17 o 
  12   3  10        5.12       12.54      6.45 o 
 -12   4  10        2.16        9.18     10.44 o 
 -11   4  10       34.10       49.58     13.81 o 
 -10   4  10       16.09       25.00     10.89 o 
  -9   4  10       57.90       76.72     14.81 o 
  -8   4  10      172.86      182.69     10.76 o 
  -7   4  10       44.49       43.60      5.40 o 
  -6   4  10      557.47      512.36     18.23 o 
  -5   4  10      812.28      768.37     13.75 o 
  -4   4  10       45.95       56.18      3.48 o 
  -3   4  10     2198.55     2267.00     31.90 o 
  -2   4  10     2320.12     2278.38     38.36 o 
  -1   4  10      777.81      806.65     16.40 o 
   0   4  10     1313.72     1125.46     18.86 o 
   1   4  10     3675.92     3735.70     62.43 o 
   2   4  10        0.81        3.28      2.71 o 
   3   4  10     3766.38     3610.01     88.76 o 
   4   4  10      958.58      967.66     22.86 o 
   5   4  10      157.83      180.36      8.69 o 
   6   4  10      679.83      673.56     15.62 o 
   7   4  10      280.22      275.48      9.48 o 
   8   4  10      479.98      456.35     13.17 o 
   9   4  10      290.06      290.96     10.74 o 
  10   4  10        1.83        5.81      4.26 o 
  11   4  10       58.03       47.04      6.77 o 
 -11   5  10        0.06       11.73     10.02 o 
 -10   5  10        9.53       23.00     10.84 o 
  -9   5  10       44.93       64.51     14.39 o 
  -8   5  10        0.36       -0.17      6.87 o 
  -7   5  10      213.63      213.97     10.83 o 
  -6   5  10        5.13        7.10      3.09 o 
  -5   5  10      115.92      119.90      6.19 o 
  -4   5  10      376.60      345.12      9.80 o 
  -3   5  10      172.19      136.58      5.25 o 
  -2   5  10       51.59       72.75      4.35 o 
  -1   5  10     1186.84     1260.31     21.73 o 
   0   5  10       15.53        8.86      2.59 o 
   1   5  10      629.73      609.27     14.01 o 
   2   5  10     1401.06     1383.92     26.23 o 
   3   5  10      135.51      125.83     19.10 o 
   4   5  10      373.82      381.32     12.44 o 
   5   5  10     1138.39     1077.93     22.32 o 
   6   5  10       21.62       19.88      3.91 o 
   7   5  10      413.11      375.11     14.10 o 
   8   5  10      254.25      249.83     11.08 o 
   9   5  10       54.38       52.90      6.66 o 
  10   5  10      147.08      151.19     10.56 o 
  11   5  10       92.83       89.79      9.55 o 
 -11   6  10        6.40       19.94     11.57 o 
 -10   6  10        1.91        7.98      9.92 o 
  -9   6  10       57.73       59.98     14.21 o 
  -8   6  10       28.31       50.10     11.82 o 
  -7   6  10       25.83       32.97      6.93 o 
  -6   6  10       52.26       61.76     10.63 o 
  -5   6  10       47.02       72.36      7.47 o 
  -4   6  10      308.49      305.90     12.18 o 
  -3   6  10       19.38       25.76      3.41 o 
  -2   6  10     1966.31     1828.64     30.44 o 
  -1   6  10      145.04      161.09      8.97 o 
   0   6  10      270.29      265.35      8.61 o 
   1   6  10      121.55      126.72      6.10 o 
   2   6  10       17.17       16.44      3.04 o 
   3   6  10      457.11      434.84     21.94 o 
   4   6  10      483.53      472.44     26.67 o 
   5   6  10       61.96       62.02      6.25 o 
   6   6  10      331.49      303.30     12.06 o 
   7   6  10        2.67        2.05      3.80 o 
   8   6  10       34.12       39.40      5.95 o 
   9   6  10        7.24        7.79      4.58 o 
  10   6  10       62.33       64.36     13.73 o 
 -10   7  10        2.14        8.85     11.02 o 
  -9   7  10        1.45       34.37     12.70 o 
  -8   7  10       86.85       88.32     11.26 o 
  -7   7  10       84.27       95.57     16.56 o 
  -6   7  10        2.03       -0.29      4.85 o 
  -5   7  10       96.28      114.45      8.69 o 
  -4   7  10        7.72       19.72      3.82 o 
  -3   7  10      145.83      131.31      7.72 o 
  -2   7  10       26.43       34.33      4.64 o 
  -1   7  10        8.54       11.04      3.45 o 
   0   7  10      130.46      115.62      6.94 o 
   1   7  10        8.91        6.95      3.82 o 
   2   7  10        7.75        9.05      3.47 o 
   3   7  10       18.62       15.90      4.93 o 
   4   7  10        0.75       -3.58      3.58 o 
   5   7  10       22.42       20.70      4.70 o 
   6   7  10      103.45      115.11     12.78 o 
   7   7  10       12.91        8.47      6.34 o 
   8   7  10        4.94        2.73      4.33 o 
   9   7  10        3.99       10.04      6.03 o 
  10   7  10        7.75       20.90      7.94 o 
  -9   8  10        1.70       16.61     11.67 o 
  -8   8  10       26.93       29.41      7.90 o 
  -7   8  10       99.04      103.30     16.58 o 
  -6   8  10       52.37       74.64     16.88 o 
  -5   8  10       36.39       52.63     15.99 o 
  -4   8  10      131.91      138.85      9.91 o 
  -3   8  10      165.99      168.89      9.49 o 
  -2   8  10      137.68      145.26      8.59 o 
  -1   8  10      542.08      507.84     16.79 o 
   0   8  10      156.60      173.76     10.83 o 
   1   8  10       23.19       27.90      4.89 o 
   2   8  10      201.19      202.96     10.48 o 
   3   8  10       75.71       90.02     14.85 o 
   4   8  10        2.28        4.59      7.10 o 
   5   8  10       33.75       33.56      5.89 o 
   6   8  10        1.53        6.09      4.61 o 
   7   8  10        0.32        0.10      4.25 o 
   8   8  10        4.87        8.96      5.08 o 
   9   8  10        0.28       12.37      5.31 o 
  -8   9  10        0.45        0.89      6.72 o 
  -7   9  10        1.24       -2.73      6.05 o 
  -6   9  10        0.80        9.97      6.54 o 
  -5   9  10        0.99        6.83      5.59 o 
  -4   9  10        7.72        9.50      5.84 o 
  -3   9  10        5.79        4.92      4.19 o 
  -2   9  10       80.88       86.80      8.21 o 
  -1   9  10      138.76      160.29      9.53 o 
   0   9  10        9.65       11.79      4.22 o 
   1   9  10      271.52      265.17     12.16 o 
   2   9  10       48.39       47.40      6.33 o 
   3   9  10       33.67       54.65      8.71 o 
   4   9  10       92.15       86.74     10.39 o 
   5   9  10       27.20       27.10      7.27 o 
   6   9  10        1.94        1.70      4.78 o 
   7   9  10       42.88       48.43      7.34 o 
  -6  10  10       11.89       13.62      7.08 o 
  -5  10  10       15.51       11.08      6.86 o 
  -4  10  10        5.02       18.74      6.90 o 
  -3  10  10       65.47       78.24     10.51 o 
  -2  10  10       39.46       53.77     12.88 o 
  -1  10  10        0.91        4.14      4.45 o 
   0  10  10        8.13        8.01      9.25 o 
   1  10  10       89.53       85.35      9.30 o 
   2  10  10       22.45       24.31      7.09 o 
   3  10  10       65.44       65.78      9.81 o 
   4  10  10        0.01       19.86      6.98 o 
   5  10  10       23.59       38.29      8.48 o 
   6  10  10        4.01        5.70      6.16 o 
  -3  11  10        0.03        4.21      5.92 o 
  -2  11  10       68.06       75.21      9.81 o 
  -1  11  10       21.62       33.00      7.18 o 
   0  11  10       52.26       56.05      8.75 o 
   1  11  10        6.25        1.32      5.20 o 
   2  11  10        9.14       10.36      8.02 o 
   3  11  10        3.48        6.42      7.07 o 
 -12   1  11        0.10        5.69      6.06 o 
 -11   1  11        2.21       15.23      6.34 o 
 -10   1  11        0.19        2.62      3.88 o 
  -9   1  11       82.47       96.39      7.71 o 
  -8   1  11        7.51        7.41      3.42 o 
  -7   1  11      353.48      360.96      9.22 o 
  -6   1  11      232.74      234.96      5.68 o 
  -5   1  11     1603.44     1577.79     22.75 o 
  -4   1  11      538.91      521.52     11.84 o 
  -3   1  11      332.23      348.47      8.62 o 
  -2   1  11      165.87      174.44      6.09 o 
  -1   1  11        4.34        3.78      1.70 o 
   2   1  11        1.86        1.96      1.16 o 
   3   1  11       36.02       33.44      4.48 o 
   4   1  11        1.14        8.91      2.27 o 
   5   1  11       34.40       29.23      5.79 o 
   6   1  11      254.56      230.49      6.40 o 
   7   1  11        3.51        5.99      2.17 o 
   8   1  11       10.08       10.90      3.03 o 
   9   1  11      202.85      188.95     10.00 o 
  10   1  11      107.86      129.07      7.50 o 
  11   1  11       68.55       65.34      6.44 o 
  12   1  11       28.33       35.43      6.32 o 
 -12   2  11        0.03       -2.36      6.19 o 
 -11   2  11       11.00       21.87     10.58 o 
 -10   2  11       94.29      111.67      9.03 o 
  -9   2  11        8.61       21.19      4.71 o 
  -8   2  11       47.47       56.48      6.33 o 
  -7   2  11      107.87      112.50      5.77 o 
  -6   2  11        6.21        9.16      1.78 o 
  -5   2  11      381.23      407.43      7.21 o 
  -4   2  11     1114.90     1205.13     21.48 o 
  -3   2  11     3689.62     3943.73     63.23 o 
  -2   2  11      609.44      597.08     18.41 o 
  -1   2  11     1211.05     1399.99     44.23 o 
   1   2  11      584.43      648.19     22.88 o 
   2   2  11        4.19        5.67      1.72 o 
   3   2  11     2154.44     2160.82     35.84 o 
   4   2  11     1684.16     1555.47     30.88 o 
   5   2  11      614.87      574.55     17.80 o 
   6   2  11      817.29      720.90     15.34 o 
   7   2  11      810.73      788.42     17.17 o 
   8   2  11        0.08       -1.37      2.45 o 
   9   2  11       32.09       33.11      4.57 o 
  10   2  11       62.10       64.74      6.19 o 
  11   2  11       60.93       60.28      5.84 o 
  12   2  11       23.11       24.01      5.85 o 
 -12   3  11        0.20        6.44      9.04 o 
 -11   3  11       17.24        2.14      7.77 o 
 -10   3  11       16.10       11.83      8.44 o 
  -9   3  11        0.85        9.12      7.92 o 
  -8   3  11        7.26       17.31      4.24 o 
  -7   3  11      191.13      174.31      8.11 o 
  -6   3  11     1193.13     1162.53     18.80 o 
  -5   3  11       97.43       92.00      3.99 o 
  -4   3  11      222.44      205.73      5.69 o 
  -3   3  11      164.33      169.35      6.22 o 
  -2   3  11       28.83       30.82      2.77 o 
  -1   3  11      177.08      162.50     13.46 o 
   0   3  11     1161.99     1118.07     28.19 o 
   1   3  11      155.35      169.36      5.30 o 
   2   3  11     1928.52     2017.18     48.18 o 
   3   3  11      856.87      798.60     22.55 o 
   4   3  11      127.13      111.56      5.56 o 
   5   3  11      132.10      132.45      5.78 o 
   6   3  11       34.32       22.86      3.22 o 
   7   3  11        0.03        6.39      2.63 o 
   8   3  11      441.46      432.71     12.35 o 
   9   3  11      323.51      320.82     10.91 o 
  10   3  11       12.47       12.44      4.20 o 
  11   3  11      174.72      157.05     10.59 o 
  12   3  11       14.77       16.19      6.03 o 
 -12   4  11       42.52       59.36     15.46 o 
 -11   4  11       29.05       45.92     13.31 o 
 -10   4  11       40.11       53.76     13.25 o 
  -9   4  11      121.08      169.18     20.46 o 
  -8   4  11       77.68       83.73     16.65 o 
  -7   4  11        2.96        3.51      3.35 o 
  -6   4  11        5.86        8.33      2.74 o 
  -5   4  11       59.69       57.47      3.78 o 
  -4   4  11      647.27      632.54     11.62 o 
  -3   4  11        0.29        7.50      1.50 o 
  -2   4  11      308.28      364.43     15.15 o 
  -1   4  11      376.71      419.57      8.93 o 
   0   4  11      231.59      262.08     11.00 o 
   1   4  11     2175.44     2214.53     51.75 o 
   2   4  11     1049.25     1084.22     45.11 o 
   3   4  11      526.97      624.35     30.15 o 
   4   4  11       83.76       90.95     11.33 o 
   5   4  11      480.74      424.01     11.83 o 
   6   4  11       27.62       30.16      6.10 o 
   7   4  11      367.90      370.21     11.14 o 
   8   4  11        0.37       10.11      3.34 o 
   9   4  11      126.78      118.15      7.78 o 
  10   4  11       20.48       23.17      5.20 o 
  11   4  11       53.90       53.05      6.95 o 
 -11   5  11      157.28      148.31     21.90 o 
 -10   5  11       36.39       50.09     13.42 o 
  -9   5  11        6.82        5.52      9.02 o 
  -8   5  11      132.50      120.19     11.71 o 
  -7   5  11      119.41      147.28      9.61 o 
  -6   5  11      430.91      429.10     13.96 o 
  -5   5  11      173.07      177.05      6.85 o 
  -4   5  11      356.02      306.48     14.75 o 
  -3   5  11       38.64       44.98      3.68 o 
  -2   5  11        0.47        2.66      1.70 o 
  -1   5  11       52.23       41.23      3.53 o 
   0   5  11      545.68      499.09     12.29 o 
   1   5  11      143.74      138.44      6.39 o 
   2   5  11      331.67      345.03     11.03 o 
   3   5  11      475.83      402.33     12.39 o 
   4   5  11      467.04      461.52     13.93 o 
   5   5  11        0.59        8.56      2.90 o 
   6   5  11       53.13       67.05      9.03 o 
   7   5  11        6.41       14.07      3.60 o 
   8   5  11       47.13       60.57      6.54 o 
   9   5  11      166.88      155.62     10.15 o 
  10   5  11        5.03        8.12      4.70 o 
  11   5  11       16.34       15.93      5.24 o 
 -11   6  11       19.73       20.53     11.90 o 
 -10   6  11      174.62      182.30     23.40 o 
  -9   6  11      587.96      592.06     36.45 o 
  -8   6  11       23.50       32.02      9.47 o 
  -7   6  11      336.56      359.80     30.61 o 
  -6   6  11      586.90      588.10     26.82 o 
  -5   6  11       32.94       47.17      6.56 o 
  -4   6  11     1012.35      921.86     20.95 o 
  -3   6  11      501.11      453.89     12.24 o 
  -2   6  11      350.79      344.62     11.51 o 
  -1   6  11      672.69      667.25     15.35 o 
   0   6  11     1921.16     1776.84     29.41 o 
   1   6  11       17.18       13.36      2.57 o 
   2   6  11      321.58      345.53      9.99 o 
   3   6  11       33.48       39.61      4.98 o 
   4   6  11      100.79      101.88     10.93 o 
   5   6  11       97.69      119.68      8.92 o 
   6   6  11       35.24       45.13      5.72 o 
   7   6  11       51.46       56.05     17.70 o 
   8   6  11       14.90        9.20      4.94 o 
   9   6  11       16.07       14.26      4.76 o 
  10   6  11       37.84       46.17      6.68 o 
 -10   7  11       97.70      114.08     20.25 o 
  -9   7  11        7.48        6.40      9.49 o 
  -8   7  11       47.29       38.43      8.28 o 
  -7   7  11      622.09      662.68     25.79 o 
  -6   7  11        1.27        4.85      5.19 o 
  -5   7  11      938.05      915.83     24.15 o 
  -4   7  11      415.15      388.66     15.97 o 
  -3   7  11       80.66      101.86      6.97 o 
  -2   7  11      188.37      203.34     11.60 o 
  -1   7  11      500.94      485.51     13.25 o 
   0   7  11      557.14      545.84     14.08 o 
   1   7  11      570.06      539.44     15.66 o 
   2   7  11       86.27       84.70      7.13 o 
   3   7  11      155.00      185.25     11.68 o 
   4   7  11      293.74      260.66     13.50 o 
   5   7  11        1.21        8.65      5.86 o 
   6   7  11      274.66      279.16     12.39 o 
   7   7  11        1.34        4.71      3.83 o 
   8   7  11        4.76        5.43      4.31 o 
   9   7  11        8.03        0.45      4.31 o 
  -9   8  11      282.48      331.02     33.22 o 
  -8   8  11       20.99       24.84      7.94 o 
  -7   8  11       26.80       34.80      8.10 o 
  -6   8  11      207.64      194.95     15.64 o 
  -5   8  11       34.34       36.26      6.14 o 
  -4   8  11      408.27      396.44     14.72 o 
  -3   8  11      631.12      627.11     17.58 o 
  -2   8  11        8.00        6.98      3.52 o 
  -1   8  11     1012.19     1034.98     29.43 o 
   0   8  11      462.31      459.37     18.09 o 
   1   8  11       97.60      111.39      8.30 o 
   2   8  11      376.34      401.96     20.43 o 
   3   8  11       21.76       20.31      5.74 o 
   4   8  11       41.85       44.03      8.62 o 
   5   8  11      124.16      126.11      9.67 o 
   6   8  11       22.27       27.94      5.64 o 
   7   8  11        0.34        7.57      6.42 o 
   8   8  11       17.95       17.71      5.56 o 
  -8   9  11       61.93       66.90     11.06 o 
  -7   9  11       25.20       14.88      7.46 o 
  -6   9  11       99.49      108.76     12.44 o 
  -5   9  11      153.33      168.38     14.63 o 
  -4   9  11       75.66       79.41      8.17 o 
  -3   9  11        0.26        0.18      5.16 o 
  -2   9  11      282.87      281.23     21.26 o 
  -1   9  11      100.45       96.47     13.05 o 
   0   9  11      196.33      202.40     11.83 o 
   1   9  11      106.62      103.24      8.63 o 
   2   9  11        5.47        5.35      3.94 o 
   3   9  11       88.79       74.55      9.54 o 
   4   9  11       59.67       47.84     12.49 o 
   5   9  11       82.01       96.82      9.08 o 
   6   9  11       67.75       65.60      7.86 o 
   7   9  11       40.03       52.49     10.62 o 
  -6  10  11        1.12        2.33      7.17 o 
  -5  10  11        4.21        0.47      5.79 o 
  -4  10  11       93.12       81.46     10.89 o 
  -3  10  11        2.68       -1.06      4.24 o 
  -2  10  11      226.55      239.76     16.81 o 
  -1  10  11      134.67       87.23     14.12 o 
   0  10  11        0.15        1.21      4.57 o 
   1  10  11       33.28       30.78      5.81 o 
   2  10  11      162.85      150.61     13.52 o 
   3  10  11       54.64       51.77      8.96 o 
   4  10  11      366.67      382.04     25.84 o 
   5  10  11       90.39       82.81     10.42 o 
   6  10  11       55.60       48.76     10.34 o 
  -3  11  11       24.47       21.93      7.73 o 
  -2  11  11        0.55        2.83      4.87 o 
  -1  11  11        0.69        0.35      5.62 o 
   0  11  11      286.72      286.00     16.30 o 
   1  11  11       14.32       17.72      6.98 o 
   2  11  11       92.82      104.40     14.61 o 
   3  11  11        7.08        6.61      7.49 o 
 -12   0  12       18.57       21.96      7.31 o 
 -11   0  12      700.04      656.87     27.96 o 
 -10   0  12        2.04       10.39      5.43 o 
  -9   0  12     1126.69     1086.12     46.78 o 
  -8   0  12      111.42      140.43     15.78 o 
  -7   0  12      244.82      234.04     14.27 o 
  -6   0  12     2584.30     2497.95     49.54 o 
  -5   0  12      102.45       67.77      5.73 o 
  -4   0  12     1095.09     1339.56     28.58 o 
  -3   0  12      518.13      406.05     74.92 o 
   2   0  12      153.69      197.48      5.80 o 
   3   0  12      345.17      317.81      8.99 o 
   4   0  12     1941.92     1867.40     59.54 o 
   5   0  12       57.02       63.89      8.10 o 
   6   0  12      714.21      729.98     32.21 o 
   7   0  12      268.21      260.07     19.27 o 
   8   0  12      719.45      695.93     22.70 o 
   9   0  12      274.17      261.71     11.69 o 
  10   0  12       65.42       61.04      8.57 o 
  11   0  12        0.31        2.90      5.01 o 
  12   0  12       41.71       46.40     12.48 o 
 -12   1  12       40.36       39.48      7.09 o 
 -11   1  12      181.90      206.59     17.30 o 
 -10   1  12      343.27      298.49     12.48 o 
  -9   1  12      437.44      428.92     15.19 o 
  -8   1  12       14.46       20.22      3.60 o 
  -7   1  12      701.93      692.10     13.66 o 
  -6   1  12      882.04      863.67     12.55 o 
  -5   1  12     2156.62     2264.49     29.22 o 
  -4   1  12     2793.63     2808.88     41.22 o 
  -3   1  12       71.49       76.80      3.68 o 
  -2   1  12      789.77      804.27     26.56 o 
  -1   1  12      157.70      183.97      8.34 o 
   1   1  12      565.57      510.38     19.60 o 
   3   1  12      312.66      415.97     10.86 o 
   4   1  12     4577.97     4662.66    105.24 o 
   5   1  12      195.90      149.18      6.92 o 
   6   1  12       61.88       86.85      4.75 o 
   7   1  12       94.67      102.67      5.36 o 
   8   1  12       17.70       16.47      3.28 o 
   9   1  12      149.84      145.39      8.95 o 
  10   1  12      290.66      287.15      9.97 o 
  11   1  12       19.67       19.92      5.29 o 
  12   1  12      148.70      155.92     10.71 o 
 -12   2  12        3.20        1.86      9.18 o 
 -11   2  12       91.58      111.41     18.16 o 
 -10   2  12        0.24        0.53      4.97 o 
  -9   2  12      254.67      238.69     13.77 o 
  -8   2  12      276.19      258.03     10.26 o 
  -7   2  12        1.28        5.32      2.52 o 
  -6   2  12      807.55      764.79     12.33 o 
  -5   2  12      726.51      659.96     12.39 o 
  -4   2  12      411.57      422.22      8.69 o 
  -3   2  12     1888.96     1783.23     27.00 o 
  -2   2  12        8.97        2.52      1.72 o 
   0   2  12     1726.19     1824.41     61.52 o 
   1   2  12     1966.73     2154.23     41.86 o 
   2   2  12       53.14       82.22      5.37 o 
   3   2  12      892.59      884.65     18.83 o 
   4   2  12      439.11      483.55     11.67 o 
   5   2  12     1011.79      914.00     20.10 o 
   6   2  12      191.67      168.09      6.98 o 
   7   2  12      139.86      147.60     10.63 o 
   8   2  12      118.10      137.05     14.53 o 
   9   2  12      224.68      231.28     14.90 o 
  10   2  12       73.06       61.24      6.04 o 
  11   2  12       37.53       35.42      4.86 o 
  12   2  12        0.27        6.47      4.83 o 
 -12   3  12       16.36       31.51     13.26 o 
 -11   3  12       14.22        9.52      9.60 o 
 -10   3  12       81.16       93.31     16.13 o 
  -9   3  12       73.72       91.13      9.80 o 
  -8   3  12        7.13        1.41      3.21 o 
  -7   3  12      104.23      114.96      7.67 o 
  -6   3  12      425.47      382.62      8.71 o 
  -5   3  12      121.24      131.56      5.17 o 
  -4   3  12      103.89      101.60      7.24 o 
  -3   3  12      132.28      131.36      4.40 o 
  -2   3  12        5.76        2.99      1.59 o 
  -1   3  12      235.99      230.69      7.33 o 
   0   3  12      863.19     1001.43     25.63 o 
   1   3  12     1391.46     1487.11     43.98 o 
   2   3  12      222.84      231.59      6.75 o 
   3   3  12     1522.20     1598.70     39.32 o 
   4   3  12      345.76      312.13      9.11 o 
   5   3  12      305.25      283.36      7.98 o 
   6   3  12      163.31      157.09      6.36 o 
   7   3  12      111.12      129.18      6.81 o 
   8   3  12       14.25       24.51      3.96 o 
   9   3  12      293.08      310.67     10.58 o 
  10   3  12       23.10       24.61      5.69 o 
  11   3  12       75.78       68.03      8.52 o 
  12   3  12       92.90       99.45      8.78 o 
 -12   4  12        2.50       14.42     10.85 o 
 -11   4  12        9.35        3.39      9.30 o 
 -10   4  12       15.04       17.13     10.00 o 
  -9   4  12       44.57       53.82     13.00 o 
  -8   4  12        5.36        8.48      3.93 o 
  -7   4  12        2.33        6.68      3.38 o 
  -6   4  12      186.66      187.13     13.56 o 
  -5   4  12       84.21       98.41      6.66 o 
  -4   4  12      612.49      566.07     10.11 o 
  -3   4  12        6.06        7.76      1.70 o 
  -2   4  12     2953.05     3276.29     54.32 o 
  -1   4  12       82.57       66.22      6.89 o 
   0   4  12      115.45      154.99      5.68 o 
   1   4  12      286.27      244.62      9.77 o 
   2   4  12      466.35      432.54     14.15 o 
   3   4  12      153.85      163.60     21.04 o 
   4   4  12     1323.80     1200.78     27.46 o 
   5   4  12      771.53      702.44     16.64 o 
   6   4  12      354.99      336.12      9.91 o 
   7   4  12      810.95      810.45     18.23 o 
   8   4  12      212.17      203.08      8.76 o 
   9   4  12        0.89        8.59      3.68 o 
  10   4  12      136.97      142.53      9.80 o 
  11   4  12      103.38      117.89     11.49 o 
 -11   5  12        3.56       18.88     11.36 o 
 -10   5  12        0.00        9.40      9.50 o 
  -9   5  12        0.11       15.91      9.67 o 
  -8   5  12        3.32        8.03      4.35 o 
  -7   5  12       18.65       20.95      5.83 o 
  -6   5  12        6.78        9.88      3.54 o 
  -5   5  12       15.40       23.15      3.57 o 
  -4   5  12      243.94      246.39      7.61 o 
  -3   5  12       16.65       23.30      2.86 o 
  -2   5  12       32.10       32.87      2.87 o 
  -1   5  12       55.81       70.84      4.22 o 
   0   5  12     1166.49     1085.70     21.71 o 
   1   5  12      368.65      327.07     12.58 o 
   2   5  12      785.20      755.94     18.79 o 
   3   5  12       76.93       76.98      5.74 o 
   4   5  12      222.83      226.01      9.07 o 
   5   5  12      186.55      190.04      7.75 o 
   6   5  12      422.90      410.27     11.78 o 
   7   5  12      129.55      122.36      9.12 o 
   8   5  12       67.60       50.45      6.00 o 
   9   5  12      253.45      264.53     11.48 o 
  10   5  12       30.64       37.47      6.00 o 
  11   5  12       28.02       25.94      5.67 o 
 -11   6  12        6.50       15.71     11.47 o 
 -10   6  12       13.89       24.30     11.72 o 
  -9   6  12        5.33       17.22     10.31 o 
  -8   6  12       30.84       40.24      8.06 o 
  -7   6  12       51.14       60.38      6.94 o 
  -6   6  12        5.95       17.05      5.19 o 
  -5   6  12       74.85       96.62      9.94 o 
  -4   6  12        2.17       13.12      3.20 o 
  -3   6  12      246.14      235.83      8.67 o 
  -2   6  12      366.15      377.09     10.76 o 
  -1   6  12     1186.62     1163.26     23.08 o 
   0   6  12        0.40        7.00      2.36 o 
   1   6  12        5.56        5.86      2.44 o 
   2   6  12        0.31       -0.91      2.02 o 
   3   6  12      354.90      342.03     12.11 o 
   4   6  12      620.38      655.38     18.64 o 
   5   6  12      356.54      370.40     11.40 o 
   6   6  12      194.03      171.22      9.47 o 
   7   6  12       31.87       30.53      5.09 o 
   8   6  12       14.62        6.49      4.25 o 
   9   6  12        7.07       13.16      4.58 o 
  10   6  12       17.17        9.50      4.48 o 
 -10   7  12       19.53       32.69     14.01 o 
  -9   7  12        0.32       23.71     11.60 o 
  -8   7  12        3.44        9.74      6.52 o 
  -7   7  12       27.39       49.22     11.20 o 
  -6   7  12       50.32       71.85      7.44 o 
  -5   7  12        1.93       12.19      4.22 o 
  -4   7  12       99.10      100.85      7.04 o 
  -3   7  12        5.95       25.24      4.04 o 
  -2   7  12       64.00       68.18      5.62 o 
  -1   7  12     1063.82     1084.29     33.92 o 
   0   7  12      116.11      116.32      6.95 o 
   1   7  12        1.65        3.62      3.10 o 
   2   7  12       45.99       47.01      5.91 o 
   3   7  12        1.92        8.38      4.46 o 
   4   7  12        0.32        3.33      4.24 o 
   5   7  12        1.38       10.15      3.88 o 
   6   7  12        9.40        8.53      4.11 o 
   7   7  12        1.08       -2.19      3.71 o 
   8   7  12        5.85        9.24      4.46 o 
   9   7  12        0.19        0.87      4.10 o 
  -9   8  12       50.53       85.62     18.63 o 
  -8   8  12       22.42       32.80      9.15 o 
  -7   8  12        8.39        0.21      5.35 o 
  -6   8  12        8.47       13.38      6.23 o 
  -5   8  12       50.13       42.60      6.42 o 
  -4   8  12        1.03        6.07      3.89 o 
  -3   8  12       75.73       73.20      7.42 o 
  -2   8  12       13.08       26.43      4.44 o 
  -1   8  12        0.00       11.43      3.58 o 
   0   8  12       77.11       84.39      7.23 o 
   1   8  12      138.02      130.00     14.91 o 
   2   8  12        2.23       11.88      3.75 o 
   3   8  12       13.48       13.25      5.07 o 
   4   8  12        3.93        6.24      6.05 o 
   5   8  12        1.14        3.91      4.19 o 
   6   8  12       69.53      104.06     14.59 o 
   7   8  12       64.66       72.38      7.73 o 
   8   8  12        1.49        7.51      4.49 o 
  -8   9  12       13.91       17.64     10.72 o 
  -7   9  12       55.22       66.68     17.06 o 
  -6   9  12      156.20      182.49     18.89 o 
  -5   9  12        1.00       -0.50      5.26 o 
  -4   9  12       81.63       81.68      8.39 o 
  -3   9  12        0.29       -2.54      3.72 o 
  -2   9  12       19.80       34.07      5.91 o 
  -1   9  12        2.59        9.06      6.66 o 
   0   9  12      251.63      233.52     16.83 o 
   1   9  12       77.11       86.17     11.29 o 
   2   9  12      215.38      223.02     11.40 o 
   3   9  12      291.97      274.64     15.85 o 
   4   9  12       21.34       21.07      6.58 o 
   5   9  12        9.78        5.24      4.38 o 
   6   9  12        2.43        3.31      5.67 o 
   7   9  12        1.47        9.05      4.76 o 
  -6  10  12        2.87       -2.20      5.60 o 
  -5  10  12       14.10       18.02      9.19 o 
  -4  10  12       10.31        5.09      4.73 o 
  -3  10  12        1.15        3.78      4.55 o 
  -2  10  12       33.52       45.18      9.06 o 
  -1  10  12       21.62       17.75      6.07 o 
   0  10  12        2.46       -3.73      3.73 o 
   1  10  12        0.48        1.68      4.21 o 
   2  10  12       12.63        5.43     10.16 o 
   3  10  12        1.39       -4.71      4.71 o 
   4  10  12      102.89      120.44     14.19 o 
   5  10  12       62.97       83.63     18.78 o 
   6  10  12       13.31       20.07     13.66 o 
  -3  11  12       36.33       57.14     13.31 o 
  -2  11  12       33.02       30.57      6.43 o 
  -1  11  12      100.95       90.52     10.39 o 
   0  11  12        0.00        6.18      5.63 o 
   1  11  12       38.86       33.11      7.21 o 
   2  11  12        0.75        2.36      6.75 o 
   3  11  12        8.78       20.54      8.38 o 
 -12   1  13        5.51       12.57      8.57 o 
 -11   1  13        6.30       16.66      7.10 o 
 -10   1  13        1.09        4.25      4.05 o 
  -9   1  13       14.26       27.15      5.05 o 
  -8   1  13        9.31        7.59      2.98 o 
  -7   1  13      231.61      249.35      7.25 o 
  -6   1  13      414.71      364.21      6.93 o 
  -5   1  13      137.24      162.11      4.82 o 
  -4   1  13        5.86        9.47      1.41 o 
  -3   1  13      115.03       99.28      3.19 o 
  -2   1  13       38.29       42.67      4.37 o 
  -1   1  13      325.76      363.08     14.25 o 
   1   1  13      545.58      713.26     26.27 o 
   2   1  13        4.93        5.35      2.59 o 
   3   1  13     1369.56     1322.73     21.72 o 
   4   1  13     1059.07     1079.07     22.20 o 
   5   1  13      123.15      141.70     16.79 o 
   6   1  13       62.26       69.34      5.00 o 
   7   1  13       12.44       18.78      2.73 o 
   8   1  13        8.21       19.07      3.31 o 
   9   1  13       54.11       48.99      5.02 o 
  10   1  13      174.61      188.88      8.22 o 
  11   1  13        9.92        7.65      3.54 o 
  12   1  13       19.59       27.82      5.38 o 
 -12   2  13        4.50       -3.99      8.24 o 
 -11   2  13        0.34       10.76     10.16 o 
 -10   2  13       18.60       26.27      6.45 o 
  -9   2  13       43.32       48.84      7.36 o 
  -8   2  13      170.97      184.24     10.09 o 
  -7   2  13      219.78      199.73      8.81 o 
  -6   2  13      221.58      210.16      7.11 o 
  -5   2  13      219.29      202.77      5.38 o 
  -4   2  13      621.70      635.79     10.81 o 
  -3   2  13      473.98      551.00      9.81 o 
  -2   2  13       42.26       51.48      2.53 o 
  -1   2  13     2096.93     2090.27     72.81 o 
   0   2  13      463.91      514.92     14.42 o 
   1   2  13      790.94      902.82     18.42 o 
   2   2  13       37.04       30.34     11.79 o 
   3   2  13      142.91      161.68      6.14 o 
   4   2  13       96.71      107.49      5.27 o 
   5   2  13       14.23       24.26      2.92 o 
   6   2  13       77.38       96.82      5.20 o 
   7   2  13       38.21       44.40      4.12 o 
   8   2  13      227.44      235.71      8.46 o 
   9   2  13       30.82       46.24      4.96 o 
  10   2  13       54.22       52.96      5.63 o 
  11   2  13       11.47       16.62      4.58 o 
  12   2  13       21.16       19.03      6.28 o 
 -12   3  13        5.37       26.86     12.56 o 
 -11   3  13        7.48       18.22     10.23 o 
 -10   3  13       43.51       62.97      9.20 o 
  -9   3  13       39.53       39.79      9.18 o 
  -8   3  13       26.00       42.98      5.46 o 
  -7   3  13      313.06      288.55     10.80 o 
  -6   3  13        7.07       11.05      2.29 o 
  -5   3  13       54.52       48.57      4.64 o 
  -4   3  13       99.25      110.85      4.28 o 
  -3   3  13      553.11      530.94      9.54 o 
  -2   3  13        0.58        3.16      1.31 o 
  -1   3  13        3.84        8.84      1.85 o 
   0   3  13       18.63       43.28      2.80 o 
   1   3  13     2490.53     2544.46     48.77 o 
   2   3  13      126.51      159.15      6.25 o 
   3   3  13      949.30     1018.90     21.34 o 
   4   3  13      343.71      335.96     10.15 o 
   5   3  13      254.89      210.42      6.67 o 
   6   3  13        3.54        6.28      2.34 o 
   7   3  13      587.22      574.04     16.31 o 
   8   3  13      158.71      156.48      7.96 o 
   9   3  13        0.28        6.02      3.27 o 
  10   3  13      124.67      112.04      7.67 o 
  11   3  13       34.82       36.87      5.83 o 
  12   3  13       37.58       33.79      6.01 o 
 -12   4  13        1.19       -2.20      8.50 o 
 -11   4  13        0.18       -1.99      8.78 o 
 -10   4  13        8.27        7.55      8.64 o 
  -9   4  13       21.10       21.01      6.34 o 
  -8   4  13      132.06      140.91     15.12 o 
  -7   4  13       13.39        9.61      3.58 o 
  -6   4  13      366.26      352.79     10.40 o 
  -5   4  13      397.66      361.65      8.44 o 
  -4   4  13       32.86       29.72      2.55 o 
  -3   4  13      115.65      135.10      5.21 o 
  -2   4  13     1392.65     1332.55     25.27 o 
  -1   4  13      177.07      218.04      5.89 o 
   0   4  13      138.31      122.69      5.73 o 
   1   4  13      564.57      534.50     12.72 o 
   2   4  13        1.25        1.10      1.93 o 
   3   4  13        2.42        2.44      2.43 o 
   4   4  13      789.84      736.29     15.43 o 
   5   4  13       62.99       86.98      5.23 o 
   6   4  13       17.68       22.19      3.29 o 
   7   4  13       18.90       30.72      3.99 o 
   8   4  13      144.06      150.98      8.09 o 
   9   4  13      196.78      192.64      9.69 o 
  10   4  13       20.96       27.45      5.24 o 
  11   4  13       34.20       45.73      6.38 o 
 -11   5  13       77.50       72.56     17.33 o 
 -10   5  13       54.32       72.03     16.22 o 
  -9   5  13      314.64      382.44     33.39 o 
  -8   5  13       68.24       82.93      9.21 o 
  -7   5  13       99.98      116.08      8.56 o 
  -6   5  13      259.85      257.87      9.16 o 
  -5   5  13       55.19       45.48      4.51 o 
  -4   5  13      539.83      524.29     12.99 o 
  -3   5  13     1157.78     1007.95     17.10 o 
  -2   5  13      442.08      458.91     10.36 o 
  -1   5  13      590.88      550.23     11.51 o 
   0   5  13     1021.60      957.77     19.72 o 
   1   5  13       38.89       31.40      4.12 o 
   2   5  13      174.36      174.96      9.51 o 
   3   5  13     1230.25     1195.58     27.07 o 
   4   5  13      238.12      218.75     14.44 o 
   5   5  13     1117.15     1092.57     22.34 o 
   6   5  13       96.94      110.83      6.62 o 
   7   5  13       37.94       42.77      5.42 o 
   8   5  13       90.85       94.24      7.06 o 
   9   5  13       45.44       48.50      6.01 o 
  10   5  13      100.04      114.85      8.77 o 
  11   5  13        6.93        8.53      5.25 o 
 -11   6  13      140.27      164.22     23.68 o 
 -10   6  13      329.47      339.57     32.89 o 
  -9   6  13       76.48       91.96     13.57 o 
  -8   6  13      243.85      257.91     17.77 o 
  -7   6  13      256.34      266.62     14.20 o 
  -6   6  13       89.72       94.86      8.01 o 
  -5   6  13      670.66      641.45     18.72 o 
  -4   6  13     1205.58     1145.35     23.55 o 
  -3   6  13       42.69       37.03      4.18 o 
  -2   6  13     1811.37     1859.70     44.15 o 
  -1   6  13      400.90      379.49     10.61 o 
   0   6  13      245.46      241.84     10.16 o 
   1   6  13      478.86      476.52     17.41 o 
   2   6  13        2.77        4.23      2.30 o 
   3   6  13      850.56      797.67     20.94 o 
   4   6  13     1193.45     1155.32     27.85 o 
   5   6  13      265.65      276.39     12.40 o 
   6   6  13      162.18      163.47      9.58 o 
   7   6  13      338.28      330.54     22.40 o 
   8   6  13       15.35        8.70      4.16 o 
   9   6  13      240.79      213.83     10.97 o 
  10   6  13       12.19       17.27      7.61 o 
 -10   7  13       31.25       46.76     15.16 o 
  -9   7  13       93.73      108.31     13.00 o 
  -8   7  13      267.38      248.03     18.11 o 
  -7   7  13       64.88       84.78     10.85 o 
  -6   7  13      886.95      835.00     24.82 o 
  -5   7  13      112.79      116.97      8.96 o 
  -4   7  13      941.29      935.14     21.12 o 
  -3   7  13     1394.89     1363.42     34.54 o 
  -2   7  13      139.76      153.39      9.81 o 
  -1   7  13     1580.18     1595.55     30.69 o 
   0   7  13     1818.38     1715.10     36.82 o 
   1   7  13       20.03       10.39      3.26 o 
   2   7  13      527.40      551.29     17.26 o 
   3   7  13      653.34      623.15     21.66 o 
   4   7  13        0.07       -0.75      3.85 o 
   5   7  13      502.51      523.05     26.52 o 
   6   7  13      193.33      192.50     10.43 o 
   7   7  13       27.94       28.42      5.77 o 
   8   7  13       21.98       20.60      4.94 o 
   9   7  13        2.43        5.04      7.05 o 
  -9   8  13       15.45       22.51      8.31 o 
  -8   8  13      203.41      227.47     17.66 o 
  -7   8  13      119.62      111.11     12.30 o 
  -6   8  13        7.40       10.39      5.25 o 
  -5   8  13      347.28      327.48     13.98 o 
  -4   8  13      309.61      315.86     13.44 o 
  -3   8  13        1.41        2.24      3.30 o 
  -2   8  13      942.51      926.45     21.35 o 
  -1   8  13        0.08        5.65      3.51 o 
   0   8  13      214.44      207.80     10.05 o 
   1   8  13     1025.54     1032.64     25.58 o 
   2   8  13        1.00        2.10      3.17 o 
   3   8  13      180.32      178.77     11.80 o 
   4   8  13      108.68       90.87      9.62 o 
   5   8  13       60.28       58.77      6.91 o 
   6   8  13        5.29        8.92      4.43 o 
   7   8  13       39.69       47.00      6.34 o 
   8   8  13       53.25       57.51      6.84 o 
  -8   9  13       76.04       69.40     11.08 o 
  -7   9  13       14.24       21.52      7.68 o 
  -6   9  13      122.64      110.38     12.52 o 
  -5   9  13       29.53       34.30      6.41 o 
  -4   9  13        7.68       18.54      5.29 o 
  -3   9  13       52.80       54.82      6.89 o 
  -2   9  13       46.64       46.28      5.74 o 
  -1   9  13      666.46      645.19     19.59 o 
   0   9  13      144.48      149.30     10.03 o 
   1   9  13       38.83       42.84      5.90 o 
   2   9  13       35.10       29.92      6.73 o 
   3   9  13       88.32       82.90      9.55 o 
   4   9  13      166.74      174.38     13.36 o 
   5   9  13      195.36      203.78     11.48 o 
   6   9  13       22.01       17.72      5.19 o 
   7   9  13      144.55      155.80     14.83 o 
  -6  10  13        1.07       -5.09      5.74 o 
  -5  10  13       69.84       76.93     11.70 o 
  -4  10  13       29.15       33.32      6.51 o 
  -3  10  13       32.65       44.23      6.86 o 
  -2  10  13       18.39       17.14      6.10 o 
  -1  10  13      107.64       98.90     10.13 o 
   0  10  13       54.61       49.97      7.46 o 
   1  10  13       33.90       34.71      6.01 o 
   2  10  13        7.14        4.10      6.14 o 
   3  10  13       75.31       68.34      9.41 o 
   4  10  13       17.96       18.32      7.39 o 
   5  10  13       50.78       48.86     10.31 o 
  -3  11  13        2.77       -0.44      4.85 o 
  -2  11  13       36.58       50.72      8.65 o 
  -1  11  13       49.92       62.27      9.04 o 
   0  11  13       23.11       27.91      6.89 o 
   1  11  13       68.33       59.15      8.35 o 
   2  11  13       14.18        5.27      6.78 o 
   3  11  13       35.11       36.93      9.37 o 
 -12   0  14        6.44       -1.13      5.66 o 
 -11   0  14       26.92       31.56     15.13 o 
 -10   0  14      426.29      404.57     23.81 o 
  -9   0  14     1475.15     1352.56     37.76 o 
  -8   0  14      158.51      178.63     12.32 o 
  -7   0  14     2015.50     1930.49     48.71 o 
  -6   0  14      216.99      198.89      6.76 o 
  -5   0  14     1337.94     1316.63     23.98 o 
  -4   0  14      749.63      640.34     14.53 o 
  -3   0  14       33.36       30.47      4.13 o 
  -1   0  14     4343.50     4804.88    156.99 o 
   2   0  14     1099.10     1040.78     24.91 o 
   3   0  14      356.98      506.96     12.92 o 
   4   0  14       25.21       13.63      2.88 o 
   5   0  14     1743.24     1589.00     52.26 o 
   6   0  14      475.04      394.65     13.49 o 
   7   0  14      954.82      991.83     28.06 o 
   8   0  14      239.18      253.18     12.04 o 
   9   0  14        5.54        8.34      4.39 o 
  10   0  14      452.54      473.50     19.44 o 
  11   0  14       17.24       33.02      7.21 o 
  12   0  14      247.50      244.87     15.39 o 
 -12   1  14       13.52        4.69      4.75 o 
 -11   1  14      357.42      343.41     21.28 o 
 -10   1  14        1.85       10.07      5.51 o 
  -9   1  14      105.87      122.90     10.62 o 
  -8   1  14      270.79      271.34     11.60 o 
  -7   1  14      282.30      242.95      9.17 o 
  -6   1  14      408.93      400.37      7.76 o 
  -5   1  14     2340.05     2185.99     26.74 o 
  -4   1  14      434.95      395.16      7.41 o 
  -3   1  14     3592.79     3642.88     51.97 o 
  -2   1  14     2011.86     1890.67     35.79 o 
  -1   1  14     1071.02     1302.55     44.51 o 
   1   1  14     8271.12     9035.63    294.01 o 
   2   1  14      128.54      122.95      4.67 o 
   3   1  14     2475.30     2440.35     45.88 o 
   4   1  14     1989.17     2074.23     40.15 o 
   5   1  14      395.52      414.74     12.99 o 
   6   1  14     1620.59     1544.42     27.76 o 
   7   1  14      250.96      215.68      7.09 o 
   8   1  14      580.51      599.56     13.15 o 
   9   1  14      329.15      275.21     10.59 o 
  10   1  14       68.45       68.49      5.65 o 
  11   1  14       13.44        6.85      3.82 o 
  12   1  14       47.94       58.72      6.52 o 
 -12   2  14       23.05       20.02     11.20 o 
 -11   2  14       35.21       41.25      8.27 o 
 -10   2  14      104.29       99.82     10.66 o 
  -9   2  14      315.07      319.54     14.95 o 
  -8   2  14       20.53       22.29      6.08 o 
  -7   2  14      137.79      163.62      7.43 o 
  -6   2  14      155.93      147.77      6.80 o 
  -5   2  14       43.96       43.99      4.77 o 
  -4   2  14      552.42      552.32      9.77 o 
  -3   2  14       99.14       81.52      3.34 o 
  -2   2  14      568.36      563.65      8.68 o 
  -1   2  14     2358.99     2434.25     55.93 o 
   0   2  14      192.53      219.95      5.54 o 
   1   2  14        7.68       34.37      5.29 o 
   2   2  14     1890.66     2011.23     39.52 o 
   3   2  14      477.48      509.22     10.36 o 
   4   2  14      358.72      340.18      8.12 o 
   5   2  14     1021.58      970.76     26.02 o 
   6   2  14      210.52      200.78      8.32 o 
   7   2  14       85.70       90.99      5.44 o 
   8   2  14      173.48      178.31      8.80 o 
   9   2  14      114.29      115.63      7.15 o 
  10   2  14      176.06      184.79     10.27 o 
  11   2  14        2.13        8.98      3.58 o 
  12   2  14       83.48       79.62      7.77 o 
 -12   3  14        8.34        4.62     10.32 o 
 -11   3  14       14.12        9.79      9.84 o 
 -10   3  14       19.07       17.10      6.43 o 
  -9   3  14       45.02       50.82      6.50 o 
  -8   3  14      179.88      209.38     10.69 o 
  -7   3  14       93.02       91.02      8.04 o 
  -6   3  14      473.28      509.76     17.73 o 
  -5   3  14      303.09      266.19      6.24 o 
  -4   3  14      212.05      187.50      6.25 o 
  -3   3  14      188.23      263.87      6.00 o 
  -2   3  14     1476.06     1511.69     26.33 o 
  -1   3  14      765.39      798.89     21.61 o 
   0   3  14        6.96        2.36      1.22 o 
   1   3  14      651.95      749.35     15.97 o 
   2   3  14      429.76      404.04      9.52 o 
   3   3  14      418.76      372.77      6.95 o 
   4   3  14      230.16      205.60      5.43 o 
   5   3  14       62.10       61.63      3.95 o 
   6   3  14       55.38       47.21      3.93 o 
   7   3  14       43.60       50.12      4.30 o 
   8   3  14      395.23      377.76     11.05 o 
   9   3  14      131.03      130.01      7.73 o 
  10   3  14       69.82       67.58      6.67 o 
  11   3  14      100.63      107.56     12.43 o 
 -12   4  14       62.18       40.09     14.67 o 
 -11   4  14        4.99        1.16      9.15 o 
 -10   4  14        7.28        7.58      5.89 o 
  -9   4  14       18.63       21.61      5.07 o 
  -8   4  14      304.54      291.69     11.97 o 
  -7   4  14      138.16      130.07     16.94 o 
  -6   4  14      116.58      117.31      6.70 o 
  -5   4  14       20.44       15.06      2.56 o 
  -4   4  14       21.74       21.76      2.32 o 
  -3   4  14      251.69      264.90      7.21 o 
  -2   4  14       10.14       11.10      1.93 o 
  -1   4  14      986.17      960.74     19.17 o 
   0   4  14       83.45       74.96      5.99 o 
   1   4  14      235.50      217.94      7.10 o 
   2   4  14      375.04      391.15     12.70 o 
   3   4  14      744.26      693.12     15.33 o 
   4   4  14      201.65      183.91      7.10 o 
   5   4  14        6.33       20.56      2.89 o 
   6   4  14      470.12      417.98     11.84 o 
   7   4  14      332.31      313.05      9.74 o 
   8   4  14      207.37      186.78      8.52 o 
   9   4  14       42.42       44.33      5.22 o 
  10   4  14        2.96        3.71      3.90 o 
  11   4  14        4.44       11.59      4.36 o 
 -11   5  14        5.17       21.59     12.28 o 
  -9   5  14       25.90       47.92      8.78 o 
  -8   5  14       50.41       57.18     16.16 o 
  -7   5  14       13.90       20.67      5.29 o 
  -6   5  14       35.64       42.46      4.61 o 
  -5   5  14      183.35      171.15      8.97 o 
  -4   5  14       68.19       92.97      5.82 o 
  -3   5  14      232.52      247.29      8.50 o 
  -2   5  14        2.18        9.58      2.22 o 
  -1   5  14        6.70       14.18      2.88 o 
   0   5  14      319.59      280.30      8.69 o 
   1   5  14      129.31      157.44      8.43 o 
   2   5  14      929.79      912.19     21.60 o 
   3   5  14      146.91      149.50     16.57 o 
   4   5  14      626.34      522.98     14.68 o 
   5   5  14       10.16       11.60      4.57 o 
   6   5  14       39.63       37.32      4.91 o 
   7   5  14        2.90        5.14      3.18 o 
   8   5  14      119.71      111.00      7.15 o 
   9   5  14        2.10       13.56      4.30 o 
  10   5  14       54.08       56.50      6.42 o 
  11   5  14       47.79       56.45      6.14 o 
 -11   6  14        0.98       -0.66      9.92 o 
 -10   6  14        0.13       17.40     10.76 o 
  -9   6  14        3.06        9.17      9.27 o 
  -8   6  14       16.00       12.26      5.14 o 
  -7   6  14        1.82       12.34      4.51 o 
  -6   6  14       98.31      101.44     10.11 o 
  -5   6  14      153.62      153.49      8.40 o 
  -4   6  14      117.95       97.60      6.59 o 
  -3   6  14       23.30       26.58      3.66 o 
  -2   6  14       83.40       85.74      5.72 o 
  -1   6  14      535.61      490.14     11.47 o 
   0   6  14       37.79       58.20      7.64 o 
   1   6  14       19.83       15.22      2.87 o 
   2   6  14        3.48       10.16      3.24 o 
   3   6  14      232.53      259.06     10.19 o 
   4   6  14        7.10        9.98      3.67 o 
   5   6  14      187.22      187.69      9.68 o 
   6   6  14       53.04       52.18      5.07 o 
   7   6  14        2.62        8.20      3.77 o 
   8   6  14        9.56        8.89      3.99 o 
   9   6  14        8.23       18.90      4.42 o 
  10   6  14        4.90        6.42      4.09 o 
 -10   7  14        3.94       46.08     14.90 o 
  -9   7  14       13.51       21.71     13.97 o 
  -8   7  14       48.58       62.70     10.17 o 
  -7   7  14       23.59       19.88      6.03 o 
  -6   7  14       45.91       74.53     13.79 o 
  -5   7  14      226.05      235.26     10.48 o 
  -4   7  14       62.07       87.96      6.54 o 
  -3   7  14       14.70       20.45      4.39 o 
  -2   7  14       52.09       54.68      5.20 o 
  -1   7  14       25.25       34.39      4.78 o 
   0   7  14       47.32       45.32      5.77 o 
   1   7  14       47.13       52.28      8.11 o 
   2   7  14       86.53       96.21      6.89 o 
   3   7  14      161.54      178.84     16.80 o 
   4   7  14        0.01        7.69      4.42 o 
   5   7  14        0.01        4.20      3.65 o 
   6   7  14       18.75       30.11      5.12 o 
   7   7  14       24.80       30.96      7.38 o 
   8   7  14        1.69        1.14      3.68 o 
   9   7  14        4.71        9.52      4.12 o 
  -9   8  14        0.87       12.84      7.65 o 
  -8   8  14       29.12       41.67      9.05 o 
  -7   8  14      204.16      211.09     22.39 o 
  -6   8  14        0.09       17.82      6.28 o 
  -5   8  14      166.33      185.85     12.66 o 
  -4   8  14       25.05       29.73      4.82 o 
  -3   8  14        3.83       10.46      4.56 o 
  -2   8  14       45.02       46.74      5.84 o 
  -1   8  14       99.79       93.12      7.63 o 
   0   8  14       56.79       68.49      6.57 o 
   1   8  14      218.51      215.16      9.92 o 
   2   8  14      293.96      306.33     15.66 o 
   3   8  14        6.48       16.09      5.29 o 
   4   8  14      105.43      109.27     12.61 o 
   5   8  14        8.63       15.07      5.23 o 
   6   8  14       53.02       86.73     13.72 o 
   7   8  14        0.01       -1.00      3.72 o 
   8   8  14       24.39       32.33      5.64 o 
  -7   9  14        1.00       -5.30      9.73 o 
  -6   9  14        4.70       11.34      6.77 o 
  -5   9  14       29.97       40.63      9.17 o 
  -4   9  14        0.13       -2.33      3.80 o 
  -3   9  14      119.55      133.41      9.99 o 
  -2   9  14        8.90       12.19      4.53 o 
  -1   9  14       12.92       35.21     10.29 o 
   0   9  14        3.68        0.04      3.48 o 
   1   9  14      106.34       86.60      7.69 o 
   2   9  14       32.17       39.71      7.89 o 
   3   9  14       83.53      104.71     10.25 o 
   4   9  14       86.97      118.70     24.67 o 
   5   9  14        1.97       11.19      4.58 o 
   6   9  14       65.85       98.74      8.55 o 
   7   9  14       25.52       30.88      5.46 o 
  -6  10  14        0.43        9.56      7.04 o 
  -5  10  14       18.92       17.64      5.81 o 
  -4  10  14       18.28       19.23      5.68 o 
  -3  10  14       20.13       11.79      4.94 o 
  -2  10  14        0.14        0.33      4.58 o 
  -1  10  14        0.17        6.96      4.54 o 
   0  10  14      103.22      102.47      8.87 o 
   1  10  14        1.57        2.64      4.02 o 
   2  10  14        0.24       -3.64      4.51 o 
   3  10  14        5.87        6.49      9.48 o 
   4  10  14       23.45       22.02      6.53 o 
   5  10  14       40.68       49.05     16.10 o 
  -3  11  14        0.17       -4.59      4.82 o 
  -2  11  14       16.99       18.51      8.39 o 
  -1  11  14       39.37       44.70      7.84 o 
   0  11  14       64.28       79.31      9.55 o 
   1  11  14        0.45        6.01      5.00 o 
   2  11  14       10.62        1.61      7.07 o 
 -12   1  15       19.13       14.78      5.33 o 
 -11   1  15       28.53       28.09      6.31 o 
 -10   1  15        9.31       21.41     10.64 o 
  -9   1  15       20.38       18.78      6.52 o 
  -8   1  15       11.74       11.89      3.39 o 
  -7   1  15       31.55       35.98      3.42 o 
  -6   1  15      120.53      133.44      4.75 o 
  -5   1  15      654.80      676.50     12.38 o 
  -4   1  15        0.01        2.86      1.64 o 
  -3   1  15      186.43      162.54      4.20 o 
  -2   1  15     2357.68     2424.02     44.28 o 
  -1   1  15     1054.48     1236.32     42.32 o 
   0   1  15       82.22       92.01      5.65 o 
   1   1  15      663.76      672.01     25.03 o 
   2   1  15      632.09      676.96     17.01 o 
   3   1  15       26.92       58.20      3.28 o 
   4   1  15      110.48      134.34      4.08 o 
   5   1  15       14.54       20.12      3.34 o 
   6   1  15        0.05        6.47      2.02 o 
   7   1  15       20.06       27.79      3.49 o 
   8   1  15        0.03        6.10      2.49 o 
   9   1  15      106.66      112.82      8.93 o 
  10   1  15       15.50       30.75      4.32 o 
  11   1  15        0.10        2.77      3.28 o 
  12   1  15       14.84       26.83      5.04 o 
 -12   2  15        1.56        1.61      4.53 o 
 -11   2  15        6.57        5.06      5.92 o 
 -10   2  15        4.23       13.20      5.62 o 
  -9   2  15       19.07       32.00      5.23 o 
  -8   2  15        7.69       17.21      4.02 o 
  -7   2  15      361.93      377.63     12.73 o 
  -6   2  15        1.34        5.51      1.88 o 
  -5   2  15      727.09      832.38     21.28 o 
  -4   2  15      751.50      654.65     11.09 o 
  -3   2  15      973.77      901.06     18.32 o 
  -2   2  15        0.96        3.07      0.86 o 
  -1   2  15      934.72      991.28     20.12 o 
   0   2  15     1766.80     1961.63     32.19 o 
   1   2  15      212.43      267.72     14.05 o 
   2   2  15     3986.62     4407.66     83.99 o 
   3   2  15        0.89        4.06      1.23 o 
   4   2  15      217.34      251.88      6.49 o 
   5   2  15       91.05      123.58      6.95 o 
   6   2  15      510.64      462.62     10.91 o 
   7   2  15      152.24      177.92      8.62 o 
   8   2  15       16.00       21.91      3.53 o 
   9   2  15        2.37       13.05      3.48 o 
  10   2  15       38.64       45.61      5.19 o 
  11   2  15       18.58       21.41      4.11 o 
  12   2  15       21.28       22.52      8.60 o 
 -12   3  15       32.11       39.27     13.42 o 
 -11   3  15       63.01       34.23     12.05 o 
 -10   3  15       35.64       40.63     10.28 o 
  -9   3  15      215.76      234.36     15.56 o 
  -8   3  15       14.68       23.18      4.61 o 
  -7   3  15      102.20      126.30     14.20 o 
  -6   3  15       55.38       66.72      4.39 o 
  -5   3  15      177.83      183.07      5.12 o 
  -4   3  15      150.37      157.29      4.88 o 
  -3   3  15       67.48       64.59      5.52 o 
  -2   3  15        5.08        5.18      1.47 o 
  -1   3  15     1245.77     1326.20     26.24 o 
   0   3  15      858.05      919.67     19.33 o 
   1   3  15      117.25      111.01      5.59 o 
   2   3  15        0.97       -1.26      1.26 o 
   3   3  15       46.67       48.99      2.61 o 
   4   3  15      170.75      175.84      4.67 o 
   5   3  15      201.25      204.88      8.76 o 
   6   3  15      136.64      124.14      5.97 o 
   7   3  15      117.74      114.73      6.22 o 
   8   3  15       14.81       10.99      3.16 o 
   9   3  15       36.43       36.68      5.72 o 
  10   3  15        1.08       -0.90      3.16 o 
  11   3  15       39.34       44.29      5.42 o 
 -11   4  15       25.63       13.81     11.07 o 
 -10   4  15        2.80        4.23      5.76 o 
  -9   4  15       94.41      122.19      9.56 o 
  -8   4  15      217.62      217.78     11.65 o 
  -7   4  15      431.66      436.76     14.20 o 
  -6   4  15       87.12      110.84      6.92 o 
  -5   4  15      136.00      160.25      6.37 o 
  -4   4  15      169.25      182.88      5.53 o 
  -3   4  15      545.09      515.91     10.77 o 
  -2   4  15       98.33      128.20      4.79 o 
  -1   4  15       41.87       51.15      5.04 o 
   0   4  15        0.94        5.41      3.74 o 
   1   4  15      359.72      387.83     12.27 o 
   2   4  15      651.40      661.17     14.33 o 
   3   4  15      324.50      328.33     12.52 o 
   4   4  15      284.31      264.63      8.43 o 
   5   4  15     1219.78     1151.54     24.26 o 
   6   4  15      127.95      128.71      6.15 o 
   7   4  15       80.71       73.98      8.35 o 
   8   4  15       85.36       99.81      6.39 o 
   9   4  15       34.68       36.27      5.71 o 
  10   4  15        4.86        4.63      3.59 o 
  11   4  15       45.57       48.03      5.83 o 
 -11   5  15       34.91       31.69     13.79 o 
 -10   5  15      141.49      152.34     22.26 o 
  -9   5  15       62.03       64.18      7.42 o 
  -8   5  15      178.80      202.31     11.99 o 
  -7   5  15      168.83      196.10     11.19 o 
  -6   5  15        4.91        6.12      2.98 o 
  -5   5  15      342.03      348.73      9.47 o 
  -4   5  15     1726.60     1593.72     29.66 o 
  -3   5  15      395.97      419.64     15.19 o 
  -2   5  15     2636.22     2572.22     39.79 o 
  -1   5  15      848.11      830.80     20.59 o 
   0   5  15       61.82       51.51      4.79 o 
   1   5  15      373.34      350.59     10.40 o 
   2   5  15     1140.26     1085.53     24.69 o 
   3   5  15      936.44      809.81     29.49 o 
   4   5  15      842.48      760.68     18.96 o 
   5   5  15      299.06      305.02      9.12 o 
   6   5  15      229.86      197.61      7.84 o 
   7   5  15      289.61      264.15      9.09 o 
   8   5  15       24.14       20.84      5.15 o 
   9   5  15      191.31      198.98      9.89 o 
  10   5  15       40.63       55.40      5.91 o 
  11   5  15        0.16        3.52      6.14 o 
 -10   6  15        0.00       24.23     12.62 o 
  -9   6  15      209.18      236.29     45.47 o 
  -8   6  15       56.52       54.62      9.15 o 
  -7   6  15      229.19      238.39     12.23 o 
  -6   6  15      433.84      465.43     20.12 o 
  -5   6  15       18.82       22.00      4.16 o 
  -4   6  15      237.32      245.92     16.68 o 
  -3   6  15      677.13      709.66     23.53 o 
  -2   6  15      155.37      163.56     12.46 o 
  -1   6  15     2196.69     2206.85     39.49 o 
   0   6  15     3481.25     3171.75     54.18 o 
   1   6  15       27.81       25.55      3.23 o 
   2   6  15     1196.68     1135.49     26.80 o 
   3   6  15      714.08      667.32     18.12 o 
   4   6  15       19.16       15.32      5.21 o 
   5   6  15      472.98      496.43     13.11 o 
   6   6  15      302.60      295.37     15.17 o 
   7   6  15        0.06        4.63      3.67 o 
   8   6  15      370.49      350.03     21.25 o 
   9   6  15      145.46      149.24      8.39 o 
  10   6  15       30.01       18.46      8.89 o 
 -10   7  15       98.31      105.82     20.24 o 
  -9   7  15       13.10        2.10      6.68 o 
  -8   7  15       21.48       24.47      6.09 o 
  -7   7  15      375.38      364.07     14.69 o 
  -6   7  15       90.83      106.02      8.90 o 
  -5   7  15      988.32      967.78     22.12 o 
  -4   7  15     1367.98     1318.31     37.41 o 
  -3   7  15      112.29      128.29      7.72 o 
  -2   7  15      897.02      888.66     22.37 o 
  -1   7  15      435.13      441.96     13.92 o 
   0   7  15      454.28      456.32     13.85 o 
   1   7  15      534.31      535.91     20.90 o 
   2   7  15      259.76      251.24     12.03 o 
   3   7  15      335.87      342.23     14.56 o 
   4   7  15     1131.78     1115.78     32.52 o 
   5   7  15      162.39      153.59     11.44 o 
   6   7  15      615.57      638.61     21.17 o 
   7   7  15       39.92       37.17      5.44 o 
   8   7  15        4.27        6.52      3.69 o 
   9   7  15       63.42       63.89      5.50 o 
  -9   8  15      130.93      149.85     32.36 o 
  -8   8  15       39.07       33.64      8.77 o 
  -7   8  15       12.29       11.31      5.27 o 
  -6   8  15      307.96      306.34     28.55 o 
  -5   8  15       59.45       62.18      7.34 o 
  -4   8  15       65.41       59.64      9.24 o 
  -3   8  15      348.56      338.05     12.66 o 
  -2   8  15        6.84       13.83      4.21 o 
  -1   8  15      195.21      223.38     10.43 o 
   0   8  15      679.45      684.95     19.03 o 
   1   8  15       12.15       12.89      4.48 o 
   2   8  15      416.46      391.56     16.50 o 
   3   8  15      141.36      131.01     10.56 o 
   4   8  15       54.79       71.50      8.38 o 
   5   8  15      189.18      188.41     10.23 o 
   6   8  15      124.62      111.26      8.82 o 
   7   8  15       10.21       10.33      4.36 o 
   8   8  15      167.81      165.61     13.42 o 
  -7   9  15       20.20       14.71      7.20 o 
  -6   9  15        1.79        0.64      6.46 o 
  -5   9  15       76.52       66.47      7.98 o 
  -4   9  15      261.86      247.07     16.28 o 
  -3   9  15        0.72        3.87      4.20 o 
  -2   9  15      197.23      203.77     11.83 o 
  -1   9  15        6.96        8.55      4.25 o 
   0   9  15       83.75       84.28      7.72 o 
   1   9  15       95.16      100.27      8.17 o 
   2   9  15       35.20       31.12      6.61 o 
   3   9  15      230.58      210.23     25.34 o 
   4   9  15      233.43      216.82     13.06 o 
   5   9  15        1.26        9.07      4.08 o 
   6   9  15       35.76       42.44      7.47 o 
   7   9  15        6.81        6.65      3.87 o 
  -6  10  15       23.82       10.78     15.43 o 
  -5  10  15       87.02       83.35      9.81 o 
  -4  10  15        0.07        1.02      4.40 o 
  -3  10  15       14.99       22.51     13.55 o 
  -2  10  15        7.07        5.42      4.92 o 
  -1  10  15        2.33        0.27      4.00 o 
   0  10  15        7.37        6.42      4.28 o 
   1  10  15        0.00        1.15      4.46 o 
   2  10  15       25.73       35.45      7.36 o 
   3  10  15        0.91       -0.81      6.76 o 
   4  10  15       16.84       16.21      6.00 o 
   5  10  15        0.46        9.79      4.60 o 
  -3  11  15       26.59       43.09     12.50 o 
  -2  11  15        1.85        7.49      5.57 o 
  -1  11  15       21.72       21.75      6.66 o 
   0  11  15      100.21      119.65     11.03 o 
   1  11  15       29.94       33.39      8.97 o 
   2  11  15       12.28       13.25      6.38 o 
 -12   0  16       28.63       21.81      9.76 o 
 -11   0  16      307.03      311.76     21.58 o 
 -10   0  16      121.52       82.43     12.39 o 
  -9   0  16       17.24       15.82      6.90 o 
  -8   0  16      335.83      319.35     17.17 o 
  -7   0  16      316.04      283.59     18.42 o 
  -6   0  16      666.37      711.19     15.08 o 
  -5   0  16      771.68      762.63     17.42 o 
  -4   0  16     1154.60     1104.51     22.71 o 
  -3   0  16     1909.14     2336.76     54.96 o 
  -2   0  16     3288.26     3434.96     61.75 o 
  -1   0  16     2659.29     2953.77     97.76 o 
   3   0  16     3672.57     3648.08     85.46 o 
   4   0  16     5756.61     5747.55    128.12 o 
   5   0  16      142.29      160.69      8.81 o 
   6   0  16     1507.37     1422.36     36.20 o 
   7   0  16      803.74      755.23     30.20 o 
   8   0  16      165.77      178.31     10.49 o 
   9   0  16     1053.90      953.54     24.73 o 
  10   0  16      114.35      125.73      9.32 o 
  11   0  16       53.39       54.71      8.30 o 
  12   0  16      148.05      177.70     16.12 o 
 -12   1  16       10.17        7.96      6.34 o 
 -11   1  16       20.58       33.90      5.97 o 
 -10   1  16      193.44      176.52     10.59 o 
  -9   1  16      211.14      242.56     10.98 o 
  -8   1  16        2.18       -0.73      2.44 o 
  -7   1  16       39.02       27.77      3.37 o 
  -6   1  16     1065.74     1042.90     16.77 o 
  -5   1  16       67.73       63.62      3.63 o 
  -4   1  16     1208.51     1119.19     16.29 o 
  -3   1  16     1291.97     1274.39     17.68 o 
  -2   1  16      256.75      263.61      8.87 o 
  -1   1  16     6702.13     7082.38    156.33 o 
   1   1  16     1478.02     1448.56     33.43 o 
   2   1  16      541.55      496.21     13.01 o 
   3   1  16     2593.99     2825.82     52.72 o 
   4   1  16      623.11      607.24     13.45 o 
   5   1  16     2827.44     2753.38     44.27 o 
   6   1  16      527.12      445.58     10.32 o 
   7   1  16      549.84      578.49     12.00 o 
   8   1  16      457.89      419.77     10.33 o 
   9   1  16        3.38       10.60      3.36 o 
  10   1  16      238.32      233.86     10.69 o 
  11   1  16       17.51       16.24      3.88 o 
  12   1  16       46.78       50.31      8.43 o 
 -12   2  16       12.97       25.08      6.02 o 
 -11   2  16        3.03       28.58      9.57 o 
 -10   2  16       92.08       97.86     13.74 o 
  -9   2  16       19.77       18.39      6.05 o 
  -8   2  16      532.29      497.58     15.07 o 
  -7   2  16       92.40      105.51      5.67 o 
  -6   2  16        3.83        7.68      2.47 o 
  -5   2  16      728.18      768.48     13.03 o 
  -4   2  16      593.10      645.13     11.04 o 
  -3   2  16      151.78      179.57      4.78 o 
  -2   2  16      593.42      594.55     11.10 o 
  -1   2  16     1388.27     1222.70     24.30 o 
   0   2  16        3.03       11.38      2.10 o 
   1   2  16     3078.84     3117.80    106.65 o 
   2   2  16     1328.86     1420.76     52.42 o 
   3   2  16      198.82      210.41      5.38 o 
   4   2  16      158.07      193.07      6.76 o 
   5   2  16        9.67       11.45      1.84 o 
   6   2  16      168.73      180.96      8.40 o 
   7   2  16      123.13      129.79      5.87 o 
   8   2  16       61.82       69.80      5.10 o 
   9   2  16      643.00      581.18     19.10 o 
  10   2  16       55.11       57.47      7.44 o 
  11   2  16       18.08       16.37      4.03 o 
  12   2  16      118.29      125.63      9.02 o 
 -12   3  16       18.16       -2.04      6.21 o 
 -11   3  16      124.96      133.71     26.76 o 
 -10   3  16        2.41        2.20      5.36 o 
  -9   3  16      359.89      355.84     17.91 o 
  -8   3  16      412.72      401.89     23.49 o 
  -7   3  16       33.05       36.16      4.24 o 
  -6   3  16      577.22      537.88     12.40 o 
  -5   3  16      757.11      669.60     16.38 o 
  -4   3  16        0.24        2.32      1.36 o 
  -3   3  16      134.66      124.87      4.12 o 
  -2   3  16        3.43        5.91      2.11 o 
  -1   3  16     1049.28      978.42     20.03 o 
   0   3  16     1935.79     2083.09     40.43 o 
   1   3  16      194.23      202.87      6.52 o 
   2   3  16       31.53       55.51      6.00 o 
   3   3  16       26.76       29.85      2.60 o 
   4   3  16       22.87       27.06      2.70 o 
   5   3  16      488.17      473.75      8.99 o 
   6   3  16       49.29       57.27      4.01 o 
   7   3  16      148.86      138.20      6.38 o 
   8   3  16      122.40      105.56      6.29 o 
   9   3  16       21.17       21.26      3.86 o 
  10   3  16       39.02       23.29      4.26 o 
  11   3  16        9.12       12.63      3.77 o 
 -12   4  16       61.21       84.22     18.23 o 
 -11   4  16       24.27       33.66      8.27 o 
 -10   4  16      110.15      107.63     35.23 o 
  -9   4  16      100.36      100.79      8.81 o 
  -8   4  16       40.53       55.68      6.38 o 
  -7   4  16      165.82      169.76      9.78 o 
  -6   4  16      236.48      246.74      7.95 o 
  -5   4  16       26.43       30.86      4.34 o 
  -4   4  16      280.20      264.10      6.83 o 
  -3   4  16      284.98      237.92      6.62 o 
  -2   4  16      211.28      238.71     11.65 o 
  -1   4  16      373.37      425.36     11.88 o 
   0   4  16      305.56      322.89      8.77 o 
   1   4  16       98.71      110.00      5.58 o 
   2   4  16       10.70       16.41      1.76 o 
   3   4  16      544.80      521.06     12.23 o 
   4   4  16      325.83      304.84      6.59 o 
   5   4  16      287.21      289.95     11.28 o 
   6   4  16       36.07       38.86      5.08 o 
   7   4  16       21.25       20.11      3.29 o 
   8   4  16       59.09       63.46      5.36 o 
   9   4  16       14.95       18.56      3.79 o 
  10   4  16       40.49       43.92      4.92 o 
  11   4  16        5.02        8.58      3.38 o 
 -11   5  16       44.48       73.18     16.75 o 
 -10   5  16       42.90       53.40      9.52 o 
  -9   5  16      239.28      240.40     12.94 o 
  -8   5  16      316.30      306.62     13.31 o 
  -7   5  16       21.39       30.65      5.20 o 
  -6   5  16      413.46      371.05     14.30 o 
  -5   5  16        0.04        4.03      3.84 o 
  -4   5  16       85.16       79.19      6.18 o 
  -3   5  16      724.91      739.65     14.77 o 
  -2   5  16     1092.04      965.82     17.69 o 
  -1   5  16       19.88       19.23      3.60 o 
   0   5  16      245.81      277.25     10.49 o 
   1   5  16       12.65       19.47      2.56 o 
   2   5  16      327.40      321.11     15.62 o 
   3   5  16        4.16        4.26      2.34 o 
   4   5  16      394.83      345.72      9.44 o 
   5   5  16      199.43      215.99      7.44 o 
   6   5  16       76.11       79.19      5.59 o 
   7   5  16       29.26       36.02      4.06 o 
   8   5  16        3.74        9.04      3.93 o 
   9   5  16        1.03        9.71      4.53 o 
  10   5  16      104.30      106.61     11.18 o 
 -10   6  16       71.19       64.66     11.00 o 
  -9   6  16       19.71       41.33      6.73 o 
  -8   6  16       11.69       14.91      5.11 o 
  -7   6  16       35.70       42.23      6.17 o 
  -6   6  16       25.12       32.18      5.05 o 
  -5   6  16      161.23      146.74     13.44 o 
  -4   6  16       71.65       67.65      5.46 o 
  -3   6  16       14.40       15.28      3.83 o 
  -2   6  16        1.00        6.41      2.79 o 
  -1   6  16      106.84      159.49      7.01 o 
   0   6  16       10.43       29.87      3.44 o 
   1   6  16       10.08        3.05      2.23 o 
   2   6  16       73.16       73.92      5.83 o 
   3   6  16        5.70       22.42      4.29 o 
   4   6  16       28.89       32.51      4.40 o 
   5   6  16       71.58       73.27      5.92 o 
   6   6  16        0.31        7.73      2.94 o 
   7   6  16        1.85        6.96      3.55 o 
   8   6  16       10.83       16.49      4.52 o 
   9   6  16        1.22       11.90      3.24 o 
  10   6  16        0.04        3.73      5.80 o 
 -10   7  16        5.25       22.54      8.88 o 
  -9   7  16       18.73       15.55      7.02 o 
  -8   7  16        3.18       -0.74      4.51 o 
  -7   7  16       37.13       51.73      7.83 o 
  -6   7  16       25.93       24.17      5.46 o 
  -5   7  16        4.79       17.87      5.54 o 
  -4   7  16      136.10      141.37      8.28 o 
  -3   7  16      250.01      264.31     10.70 o 
  -2   7  16        9.02       20.40      4.74 o 
  -1   7  16      437.25      464.65     26.68 o 
   0   7  16      128.89      129.59      7.89 o 
   1   7  16      222.29      211.04      8.72 o 
   2   7  16      115.21      128.51      9.40 o 
   3   7  16       56.22       45.92      6.25 o 
   4   7  16        0.88       10.25      6.36 o 
   5   7  16       74.79       93.72      7.08 o 
   6   7  16        4.67       17.04      4.02 o 
   7   7  16        9.77       12.73      3.85 o 
   8   7  16       37.55       37.23      4.48 o 
   9   7  16        0.06        2.81      5.99 o 
  -9   8  16       15.30       15.67      7.95 o 
  -8   8  16       42.46       37.81      8.88 o 
  -7   8  16        9.07       16.84      5.82 o 
  -6   8  16      144.54      168.10     11.58 o 
  -5   8  16      118.85      132.77     11.10 o 
  -4   8  16      116.58      127.29     11.72 o 
  -3   8  16        1.06        3.02      3.50 o 
  -2   8  16        0.02       -0.60      3.21 o 
  -1   8  16      214.49      196.63     10.18 o 
   0   8  16      313.26      324.58     16.33 o 
   1   8  16      182.70      176.36      9.26 o 
   2   8  16      179.52      183.43     24.04 o 
   3   8  16        9.61        9.56      4.41 o 
   4   8  16       52.50       42.12     11.47 o 
   5   8  16        0.78        6.20      3.79 o 
   6   8  16       90.75       95.32     10.01 o 
   7   8  16        7.60       12.63      3.79 o 
   8   8  16        3.87        9.74      6.74 o 
  -7   9  16       17.71       20.89      6.23 o 
  -6   9  16        4.39       25.83      6.96 o 
  -5   9  16       41.81       38.92      6.91 o 
  -4   9  16      172.46      180.41     15.48 o 
  -3   9  16       86.93       93.56      8.45 o 
  -2   9  16       50.86       61.91      7.10 o 
  -1   9  16      133.13      145.33     11.31 o 
   0   9  16        0.55       -0.50      3.32 o 
   1   9  16       70.37       68.26     11.15 o 
   2   9  16       68.75       65.14     13.84 o 
   3   9  16       71.33       68.31      8.30 o 
   4   9  16        6.20        4.75      4.59 o 
   5   9  16       53.29       50.59      6.09 o 
   6   9  16        1.56        1.30      3.57 o 
   7   9  16       13.36        9.83      7.44 o 
  -6  10  16        2.15       -2.57      4.76 o 
  -5  10  16       35.41       45.92      7.24 o 
  -4  10  16       30.96       47.54      7.96 o 
  -3  10  16        8.03        8.82      5.25 o 
  -2  10  16        3.91        3.65      4.67 o 
  -1  10  16        0.80       -1.20      3.83 o 
   0  10  16        5.38        3.14      4.22 o 
   1  10  16        0.04       -0.89      3.86 o 
   2  10  16       13.47       15.22      5.97 o 
   3  10  16        6.44       -1.44      4.74 o 
   4  10  16        9.15        1.94      4.79 o 
   5  10  16        0.00        5.90      8.03 o 
  -3  11  16       15.95       25.32     10.44 o 
  -2  11  16       15.79       23.80      6.77 o 
  -1  11  16       11.99        1.47     14.84 o 
   0  11  16        6.97       21.06      6.21 o 
   1  11  16        7.67        5.76      9.07 o 
   2  11  16        5.67        9.21      6.08 o 
 -12   1  17       25.89       33.47      7.42 o 
 -11   1  17       14.19       26.57      6.36 o 
 -10   1  17       28.09       19.90      7.53 o 
  -9   1  17        9.33       10.66      3.70 o 
  -8   1  17      133.05      135.33     11.21 o 
  -7   1  17        4.40        5.63      2.33 o 
  -6   1  17      209.93      193.97      5.64 o 
  -5   1  17        0.14        2.97      1.35 o 
  -4   1  17      129.78      157.18      5.85 o 
  -3   1  17      632.37      728.24     12.11 o 
  -2   1  17     1290.60     1327.55     25.60 o 
  -1   1  17     1327.37     1500.17     57.67 o 
   1   1  17     6772.71     7275.44    160.84 o 
   2   1  17       25.41       57.26      3.08 o 
   3   1  17       89.42       79.26      4.75 o 
   4   1  17       50.45       56.48      3.23 o 
   5   1  17      427.32      449.00      9.79 o 
   6   1  17       62.57       77.69      4.20 o 
   7   1  17      181.43      179.52      6.58 o 
   8   1  17        6.33       21.02      3.42 o 
   9   1  17       12.49       17.77      4.40 o 
  10   1  17       37.98       49.07      4.85 o 
  11   1  17        9.30       11.77      3.71 o 
  12   1  17       68.85       72.01      6.45 o 
 -12   2  17       51.03       39.82      7.90 o 
 -11   2  17        1.92        9.27      4.70 o 
 -10   2  17       36.38       31.83      6.98 o 
  -9   2  17       97.78       95.99     10.64 o 
  -8   2  17      205.04      217.09      9.58 o 
  -7   2  17      127.04      137.75      6.39 o 
  -6   2  17      691.15      658.30     13.10 o 
  -5   2  17     2253.88     2176.67     30.74 o 
  -4   2  17      659.30      662.48     16.51 o 
  -3   2  17      861.69      957.06     14.07 o 
  -2   2  17       46.01       33.86      3.84 o 
  -1   2  17      130.62      182.98      4.44 o 
   0   2  17     3319.38     3398.96     65.06 o 
   3   2  17      502.31      525.45     12.32 o 
   4   2  17       62.62       55.01      3.94 o 
   5   2  17      120.04      158.64      5.65 o 
   6   2  17        0.34        4.39      1.90 o 
   7   2  17       32.44       35.59      3.45 o 
   8   2  17       20.69       27.21      4.77 o 
   9   2  17        6.15       10.80      3.25 o 
  10   2  17       36.30       37.12      6.22 o 
  11   2  17       15.37       19.84      3.96 o 
  12   2  17        1.01        2.58      5.82 o 
 -12   3  17        0.07       10.35      5.31 o 
 -11   3  17        1.21        7.30      6.14 o 
 -10   3  17       66.21       71.76      9.52 o 
  -9   3  17      114.05      126.13      9.40 o 
  -8   3  17      470.22      511.57     15.96 o 
  -7   3  17      490.66      493.64     12.79 o 
  -6   3  17      772.75      741.28     14.78 o 
  -5   3  17      251.83      264.53      6.76 o 
  -4   3  17      568.27      549.50     10.17 o 
  -3   3  17     2324.28     2442.64     36.83 o 
  -2   3  17      515.30      459.99     11.96 o 
  -1   3  17     2700.09     2865.01     71.22 o 
   0   3  17       24.83       47.86      2.86 o 
   1   3  17     1007.80     1088.11     23.35 o 
   2   3  17      310.85      313.57      8.78 o 
   3   3  17        0.06        1.50      1.38 o 
   4   3  17       16.86       27.95      3.54 o 
   5   3  17       98.97       96.45      3.88 o 
   6   3  17      167.32      153.52      5.80 o 
   7   3  17       12.38       12.91      2.70 o 
   8   3  17       11.78        5.39      2.80 o 
   9   3  17      110.24      112.28      6.67 o 
  10   3  17        8.95        7.79      4.05 o 
  11   3  17       45.10       52.31      5.05 o 
 -12   4  17       37.66       57.35     10.41 o 
 -11   4  17       58.39       57.50     10.05 o 
 -10   4  17       67.51       72.59     10.09 o 
  -9   4  17       30.54       39.21      6.21 o 
  -8   4  17        0.34        9.71      4.14 o 
  -7   4  17       42.54       41.71      5.50 o 
  -6   4  17      103.07      101.15      5.73 o 
  -5   4  17      108.46      114.52      5.77 o 
  -4   4  17      333.90      331.04      7.82 o 
  -3   4  17      106.41      105.46      5.98 o 
  -2   4  17      178.58      216.42      8.10 o 
  -1   4  17       45.93       40.26      4.72 o 
   0   4  17      411.82      369.97     11.93 o 
   1   4  17       73.53       67.93      4.22 o 
   2   4  17      219.26      222.94     10.98 o 
   3   4  17      499.12      507.62     17.46 o 
   4   4  17      260.86      280.69      8.50 o 
   5   4  17      224.88      199.52      8.40 o 
   6   4  17      122.02      108.19      5.20 o 
   7   4  17       94.52       93.93      5.45 o 
   8   4  17        3.08        3.88      2.70 o 
   9   4  17       27.78       26.48      3.83 o 
  10   4  17       42.88       45.68      4.36 o 
  11   4  17        3.78        3.19      7.75 o 
 -11   5  17      118.89      143.67     14.77 o 
 -10   5  17        0.18        5.96      5.24 o 
  -9   5  17       21.67       21.84     10.01 o 
  -8   5  17       40.04       36.29      5.76 o 
  -7   5  17        7.52       11.78      4.02 o 
  -6   5  17       69.85       79.60      6.14 o 
  -5   5  17      368.31      325.69      9.15 o 
  -4   5  17        1.04       11.26      2.99 o 
  -3   5  17        9.49       10.40      2.44 o 
  -2   5  17       93.86      111.10      5.52 o 
  -1   5  17      983.46     1057.52     24.78 o 
   0   5  17      635.12      624.47     13.52 o 
   1   5  17      533.13      453.73     10.56 o 
   2   5  17      254.81      254.77      8.44 o 
   3   5  17      540.03      438.46     12.10 o 
   4   5  17        0.34        7.08      2.19 o 
   5   5  17      436.13      443.25     11.77 o 
   6   5  17      158.01      144.04      6.35 o 
   7   5  17        0.41        0.16      2.31 o 
   8   5  17      415.09      405.46     11.20 o 
   9   5  17      207.26      202.65     14.65 o 
  10   5  17       27.66       30.84      8.76 o 
 -10   6  17       51.81       67.41      8.58 o 
  -9   6  17       87.15       79.71     11.58 o 
  -8   6  17       74.88       79.00     12.37 o 
  -7   6  17      450.97      465.36     16.41 o 
  -6   6  17        0.85        9.37      3.48 o 
  -5   6  17      375.68      374.61     13.14 o 
  -4   6  17      200.89      215.92      8.57 o 
  -3   6  17      171.62      181.74      9.40 o 
  -2   6  17      435.64      462.12     13.41 o 
  -1   6  17      646.29      615.00     15.40 o 
   0   6  17      352.07      304.31      9.02 o 
   1   6  17      649.40      598.88     13.79 o 
   2   6  17      660.03      599.24     20.76 o 
   3   6  17      505.12      444.20     13.28 o 
   4   6  17      703.34      680.56     18.87 o 
   5   6  17        3.78        9.55      4.06 o 
   6   6  17       96.25      101.71     10.11 o 
   7   6  17      303.29      295.32      9.51 o 
   8   6  17       83.08       85.86     12.48 o 
   9   6  17      100.88      115.69     11.98 o 
  10   6  17      128.26      130.86     13.16 o 
 -10   7  17        1.54        9.84      9.28 o 
  -9   7  17        0.68        6.65      5.27 o 
  -8   7  17       33.57       43.29      7.24 o 
  -7   7  17       22.02       28.54      6.06 o 
  -6   7  17      139.00      148.26     10.28 o 
  -5   7  17      132.64      134.36      8.45 o 
  -4   7  17      102.82      129.47      9.28 o 
  -3   7  17      728.07      709.48     19.35 o 
  -2   7  17       52.25       52.44      5.58 o 
  -1   7  17     2810.30     2674.58     53.61 o 
   0   7  17      439.92      445.99     13.44 o 
   1   7  17        7.22        5.83      3.20 o 
   2   7  17      332.30      313.04     13.18 o 
   3   7  17      461.51      403.37     15.22 o 
   4   7  17       42.56       39.70      5.72 o 
   5   7  17      841.37      821.29     20.92 o 
   6   7  17      326.49      310.01     10.93 o 
   7   7  17        7.68        6.69      3.87 o 
   8   7  17      212.21      217.27     27.59 o 
   9   7  17      104.74      125.13     13.10 o 
  -9   8  17       85.70       99.07     29.59 o 
  -8   8  17        3.07       14.38      8.76 o 
  -7   8  17       94.74      109.71      9.95 o 
  -6   8  17        3.34        3.37      4.49 o 
  -5   8  17      265.74      276.79     14.35 o 
  -4   8  17      197.11      199.04     10.88 o 
  -3   8  17        1.07        0.57      3.46 o 
  -2   8  17      122.59      117.04     14.24 o 
  -1   8  17      281.14      297.08     11.47 o 
   0   8  17       43.13       41.78      5.32 o 
   1   8  17      825.52      837.09     21.50 o 
   2   8  17       33.31       41.51      6.49 o 
   3   8  17      269.50      240.93     12.57 o 
   4   8  17      388.85      357.10     14.92 o 
   5   8  17       47.91       62.10     12.86 o 
   6   8  17       31.47       25.64      7.56 o 
   7   8  17      107.85      105.57     12.45 o 
   8   8  17       11.10       10.26      6.92 o 
  -7   9  17        0.67        0.44      4.87 o 
  -6   9  17      106.95      104.20      9.76 o 
  -5   9  17      190.97      229.87     14.42 o 
  -4   9  17        2.88       10.02      5.31 o 
  -3   9  17      282.32      284.84     12.81 o 
  -2   9  17      107.60      105.77      8.55 o 
  -1   9  17       24.04       23.01      5.60 o 
   0   9  17        2.07        6.22      3.79 o 
   1   9  17       17.16       16.72      4.35 o 
   2   9  17       55.82       54.08      7.54 o 
   3   9  17      264.28      226.45     12.80 o 
   4   9  17        2.80        2.78      4.20 o 
   5   9  17       59.02       56.10     14.91 o 
   6   9  17        1.93        1.99      3.18 o 
   7   9  17       13.64       20.14      8.07 o 
  -6  10  17       82.73       79.62     15.50 o 
  -5  10  17        0.39        0.43      9.05 o 
  -4  10  17       44.61       31.78      7.25 o 
  -3  10  17       38.66       40.77     17.58 o 
  -2  10  17        6.03        3.61      4.29 o 
  -1  10  17       43.00       44.92      6.28 o 
   0  10  17       14.66       10.63      4.48 o 
   1  10  17        5.31        9.32      5.32 o 
   2  10  17        0.56       10.40      5.28 o 
   3  10  17        0.63       -3.98      3.98 o 
   4  10  17       61.77       72.08      8.17 o 
   5  10  17       50.65       57.47      5.90 o 
  -2  11  17      115.49      112.17     11.10 o 
  -1  11  17        9.01        4.86      8.85 o 
   0  11  17       15.97       28.12      6.31 o 
   1  11  17       20.17       28.55     17.02 o 
   2  11  17        0.06       -3.87      4.82 o 
 -12   0  18       31.54       30.44     10.17 o 
 -11   0  18       75.63       66.28     12.09 o 
 -10   0  18       21.66       34.09      8.82 o 
  -9   0  18       64.31       85.51      8.77 o 
  -8   0  18       89.90       89.81      8.32 o 
  -7   0  18      377.92      379.39     15.38 o 
  -6   0  18       74.76       69.37      9.15 o 
  -5   0  18      151.81      142.48      5.92 o 
  -4   0  18        0.22        6.07      2.27 o 
  -3   0  18      182.86      207.84      6.00 o 
  -2   0  18       16.36       17.71      1.81 o 
  -1   0  18     5749.07     5884.96    192.18 o 
   3   0  18     2761.72     3161.06     74.38 o 
   4   0  18      125.63      124.88      3.90 o 
   5   0  18     2138.01     2083.65     46.50 o 
   6   0  18      412.80      406.67     13.32 o 
   7   0  18      738.88      644.48     19.72 o 
   8   0  18      968.37      960.39     43.52 o 
   9   0  18      104.32      115.76      8.23 o 
  10   0  18      331.73      336.27     23.70 o 
  11   0  18       38.24       31.21      6.78 o 
  12   0  18       49.02       40.77      7.48 o 
 -12   1  18        7.90        8.53      5.70 o 
 -11   1  18       70.58       86.52      9.47 o 
 -10   1  18       68.84       66.68      7.99 o 
  -9   1  18       29.72       28.19      4.56 o 
  -8   1  18      109.36      106.33      6.26 o 
  -7   1  18      193.23      168.05      6.35 o 
  -6   1  18       71.81       67.74      3.63 o 
  -5   1  18      414.16      376.09      8.36 o 
  -4   1  18     2242.36     2388.47     35.62 o 
  -3   1  18       74.00       71.30      3.21 o 
  -2   1  18      757.63      756.04     15.62 o 
  -1   1  18      241.17      271.71      7.32 o 
   0   1  18      323.57      377.63     15.33 o 
   1   1  18      785.38      754.18     18.13 o 
   2   1  18       22.16       35.62      2.61 o 
   3   1  18     1416.05     1425.07     24.08 o 
   4   1  18     1096.87     1140.27     31.20 o 
   5   1  18       30.12       51.96      4.43 o 
   6   1  18     1323.64     1248.21     26.15 o 
   7   1  18      349.67      344.84      9.14 o 
   8   1  18      397.39      356.84      9.20 o 
   9   1  18      382.64      356.18     15.88 o 
  10   1  18      269.74      279.33     12.35 o 
  11   1  18       27.65       31.87      4.31 o 
  12   1  18      252.04      273.48     10.36 o 
 -12   2  18        1.78        9.62      5.78 o 
 -11   2  18       92.80      113.55     10.73 o 
 -10   2  18        0.45       16.29      7.94 o 
  -9   2  18       53.19       68.25      8.23 o 
  -8   2  18      315.71      318.54     11.54 o 
  -7   2  18       73.89       88.34      5.76 o 
  -6   2  18      351.68      354.65      8.15 o 
  -5   2  18     1394.43     1326.06     20.16 o 
  -4   2  18       54.96       67.57      6.27 o 
  -3   2  18      293.37      295.86      5.78 o 
  -2   2  18       19.98       18.43      2.18 o 
  -1   2  18     1589.18     1716.52     28.09 o 
   0   2  18      268.43      284.87     13.30 o 
   2   2  18     1967.01     1924.56     61.34 o 
   3   2  18      274.94      255.43      8.82 o 
   4   2  18       19.32       24.45      2.81 o 
   5   2  18     1170.23     1115.33     21.29 o 
   6   2  18      368.80      348.23      7.11 o 
   7   2  18       13.43       15.68      2.61 o 
   8   2  18      885.31      885.76     27.28 o 
   9   2  18       25.83       32.28      3.97 o 
  10   2  18        4.27        5.43      5.92 o 
  11   2  18       43.05       37.72      4.30 o 
 -12   3  18       58.60       67.11     15.21 o 
 -11   3  18        0.01        2.84      5.62 o 
 -10   3  18      177.78      198.98     15.37 o 
  -9   3  18      494.19      497.75     16.50 o 
  -8   3  18       58.95       64.78      9.58 o 
  -7   3  18      358.36      359.41     10.62 o 
  -6   3  18       13.69       25.57      3.02 o 
  -5   3  18       59.95       71.65      5.53 o 
  -4   3  18      999.84      984.33     15.75 o 
  -3   3  18      464.15      424.33      8.95 o 
  -2   3  18     1155.29     1181.47     25.16 o 
  -1   3  18      341.00      338.54     11.41 o 
   0   3  18        1.63        0.61      1.11 o 
   1   3  18      275.57      349.11      9.30 o 
   2   3  18     1009.86     1083.77     23.35 o 
   3   3  18       13.45       22.84      2.73 o 
   4   3  18      363.33      333.83     19.93 o 
   5   3  18      362.02      315.67     10.13 o 
   6   3  18       13.99       16.78      3.39 o 
   7   3  18      144.26      132.57     12.62 o 
   8   3  18       12.46       17.02      3.00 o 
   9   3  18       17.23       14.87      3.38 o 
  10   3  18       15.34       15.55      3.26 o 
  11   3  18       10.06       10.66      7.78 o 
 -12   4  18       33.70       23.82     10.42 o 
 -11   4  18      128.71      136.55     28.44 o 
 -10   4  18        0.01        8.31      8.03 o 
  -9   4  18      189.21      178.47     11.47 o 
  -8   4  18      388.82      375.89     21.81 o 
  -7   4  18        0.27        5.51      2.93 o 
  -6   4  18      649.99      650.11     13.95 o 
  -5   4  18     1261.78     1284.62     22.34 o 
  -4   4  18      747.87      694.72     12.74 o 
  -3   4  18      991.71      912.50     16.48 o 
  -2   4  18     2123.08     1970.16     40.49 o 
  -1   4  18       20.42       27.24      4.12 o 
   0   4  18      474.32      423.55     13.01 o 
   1   4  18     1613.89     1549.08     29.61 o 
   2   4  18      143.06      139.21      8.39 o 
   3   4  18      760.77      734.29     22.84 o 
   4   4  18      357.98      383.05     11.84 o 
   5   4  18       35.37       42.74      5.85 o 
   6   4  18       17.64       15.02      6.59 o 
   7   4  18       35.95       38.52      3.25 o 
   8   4  18       19.35       23.57      3.01 o 
   9   4  18        2.51        6.16      4.25 o 
  10   4  18        3.68        7.31      4.61 o 
  11   4  18       24.88       28.37      9.93 o 
 -11   5  18        1.01        3.25      6.48 o 
 -10   5  18      252.26      274.36     15.35 o 
  -9   5  18      190.46      178.06     11.88 o 
  -8   5  18       23.84       24.84      5.50 o 
  -7   5  18      372.21      346.82     13.01 o 
  -6   5  18       49.07       58.06      5.27 o 
  -5   5  18        8.06       17.00      3.08 o 
  -4   5  18      939.83      924.47     21.96 o 
  -3   5  18       10.67        5.78      2.65 o 
  -2   5  18      190.41      258.66      7.92 o 
  -1   5  18      118.14      146.37      9.46 o 
   0   5  18        0.70       -0.02      1.63 o 
   1   5  18      109.49       99.58      4.58 o 
   2   5  18      379.32      358.67     18.13 o 
   3   5  18       16.95       10.69      1.65 o 
   4   5  18      182.42      154.77      5.51 o 
   5   5  18      216.57      220.31     12.42 o 
   6   5  18        0.34        4.42      4.21 o 
   7   5  18        6.96       15.10      4.33 o 
   8   5  18        7.90       21.98      6.40 o 
   9   5  18        2.07       11.51      4.90 o 
  10   5  18       40.89       38.91      7.62 o 
 -10   6  18        0.00       -0.04      4.96 o 
  -9   6  18       49.37       59.85      7.87 o 
  -8   6  18      119.82      117.41      9.81 o 
  -7   6  18       11.24       13.89      4.69 o 
  -6   6  18      224.93      226.00      9.79 o 
  -5   6  18      435.37      432.80     14.15 o 
  -4   6  18      212.02      166.93      8.78 o 
  -3   6  18     1015.04      964.86     24.02 o 
  -2   6  18       56.03       79.12     14.03 o 
  -1   6  18       81.13       83.53      5.38 o 
   0   6  18      201.32      209.76     10.51 o 
   1   6  18       39.69       55.29      4.20 o 
   2   6  18       26.52       36.71      4.06 o 
   3   6  18        1.99        8.08      2.74 o 
   4   6  18       45.81       48.42      5.89 o 
   5   6  18       11.50       13.37      4.02 o 
   6   6  18       95.18       96.25      8.53 o 
   7   6  18       14.66       13.84      5.02 o 
   8   6  18        5.99       23.09      6.55 o 
   9   6  18        3.55        5.16      5.70 o 
  10   6  18       12.39       25.16      7.51 o 
 -10   7  18       18.28       14.01      6.11 o 
  -9   7  18        8.85        0.25      4.98 o 
  -8   7  18       75.90       83.99      9.02 o 
  -7   7  18        0.81       -1.67      3.96 o 
  -6   7  18      120.27      136.57     11.49 o 
  -5   7  18       90.22       91.63      7.83 o 
  -4   7  18        5.68        8.70      3.99 o 
  -3   7  18      311.45      316.29     12.20 o 
  -2   7  18     1652.80     1590.80     34.66 o 
  -1   7  18       30.20       50.23      6.65 o 
   0   7  18      115.60      123.55      7.51 o 
   1   7  18        0.32        7.92      3.05 o 
   2   7  18       23.52       32.05      5.05 o 
   3   7  18      199.36      204.37     11.36 o 
   4   7  18       29.99       35.26      4.98 o 
   5   7  18       21.43       30.71      4.12 o 
   6   7  18       24.38       32.15      4.06 o 
   7   7  18        1.27       -2.01      4.90 o 
   8   7  18       11.71       19.44      7.20 o 
   9   7  18       13.04       30.81      8.03 o 
  -9   8  18        0.50       10.07      5.76 o 
  -8   8  18       15.05       24.90      6.38 o 
  -7   8  18       27.24       38.90     10.28 o 
  -6   8  18       11.66       15.71      6.26 o 
  -5   8  18      237.28      289.37     14.58 o 
  -4   8  18       77.37       90.71      7.92 o 
  -3   8  18       27.19       35.47      5.42 o 
  -2   8  18        1.89        5.36      3.43 o 
  -1   8  18      265.62      273.61     12.24 o 
   0   8  18        6.57        6.06      3.84 o 
   1   8  18      137.50      140.92      8.52 o 
   2   8  18      151.09      131.25      9.16 o 
   3   8  18       26.31       27.17      5.27 o 
   4   8  18      166.60      181.27     10.24 o 
   5   8  18      419.57      429.98     13.50 o 
   6   8  18        5.96       10.15      3.90 o 
   7   8  18       40.34       41.36      8.83 o 
   8   8  18       19.49       16.77      9.06 o 
  -7   9  18        6.58        3.06      5.34 o 
  -6   9  18       11.60       21.10      6.46 o 
  -5   9  18        1.26        5.72      5.07 o 
  -4   9  18        3.79        7.79      5.18 o 
  -3   9  18      104.77       98.77      8.49 o 
  -2   9  18       87.61       88.15     11.57 o 
  -1   9  18      206.02      238.06     11.55 o 
   0   9  18      101.39       91.20      7.99 o 
   1   9  18        2.80        1.42      3.48 o 
   2   9  18       11.71        4.68      4.57 o 
   3   9  18       88.23       96.53     14.88 o 
   4   9  18       53.03       44.53     13.91 o 
   5   9  18       12.08       22.78      5.19 o 
   6   9  18       85.61       77.54     11.81 o 
   7   9  18       12.77       14.96      7.97 o 
  -5  10  18       42.79       44.38      8.38 o 
  -4  10  18        0.24       -3.45      4.76 o 
  -3  10  18        0.55        5.48      5.09 o 
  -2  10  18       12.33       16.06      5.00 o 
  -1  10  18        5.28       13.05      5.13 o 
   0  10  18        3.63        4.98      4.93 o 
   1  10  18       44.50       42.48      5.85 o 
   2  10  18       40.33       52.01      7.66 o 
   3  10  18       12.04       18.97      5.66 o 
   4  10  18        0.53        2.76      4.05 o 
   5  10  18       38.04       42.97     10.10 o 
  -2  11  18       15.11       12.02      5.73 o 
  -1  11  18       22.63       13.66      5.76 o 
   0  11  18        1.27        4.83      4.67 o 
   1  11  18        4.12       -2.16      8.96 o 
 -12   1  19        3.35       -1.35      5.04 o 
 -11   1  19        6.05       10.23      5.21 o 
 -10   1  19       17.03       16.65      5.32 o 
  -9   1  19       81.12       83.14      6.90 o 
  -8   1  19       73.27       76.03      5.40 o 
  -7   1  19       10.72        7.78      2.30 o 
  -6   1  19      662.46      592.28     10.81 o 
  -5   1  19       62.45       75.73      4.15 o 
  -4   1  19      120.13      120.35      4.45 o 
  -3   1  19       13.64        4.08      1.13 o 
  -2   1  19     4118.60     4513.71     69.94 o 
  -1   1  19       14.53       41.12     13.61 o 
   0   1  19     4524.17     5215.14    171.21 o 
   1   1  19     1170.80     1219.02     23.53 o 
   2   1  19        0.02        0.59      0.94 o 
   3   1  19       11.26       11.93      1.21 o 
   4   1  19       22.02       21.66      4.36 o 
   5   1  19      161.35      183.04      6.45 o 
   6   1  19        9.76       16.78      1.74 o 
   7   1  19       36.59       45.15      6.18 o 
   8   1  19        0.19       10.64      2.50 o 
   9   1  19        4.66        9.49      3.01 o 
  10   1  19        4.12       11.31      3.45 o 
  11   1  19        4.70        7.46      3.34 o 
  12   1  19       15.95       29.57     10.37 o 
 -12   2  19       31.12       36.98      9.77 o 
 -11   2  19       89.36       73.14     13.14 o 
 -10   2  19      153.22      154.92      9.90 o 
  -9   2  19       21.18       16.13      5.30 o 
  -8   2  19        4.16        2.54      3.08 o 
  -7   2  19       19.54       15.49      3.50 o 
  -6   2  19      305.73      320.75     11.05 o 
  -5   2  19      173.60      169.36     11.39 o 
  -4   2  19     1419.52     1337.31     19.35 o 
  -3   2  19      152.83      119.27      3.22 o 
  -2   2  19     1362.37     1335.31     26.01 o 
  -1   2  19      548.29      474.52     10.04 o 
   0   2  19      217.46      288.56      7.12 o 
   2   2  19      325.75      327.35     13.45 o 
   3   2  19       16.64       20.45      1.94 o 
   4   2  19      765.49      815.60     31.18 o 
   5   2  19      899.60      851.46     17.04 o 
   6   2  19        0.01        2.55      3.53 o 
   7   2  19      285.14      275.40     11.51 o 
   8   2  19        0.18       12.87      2.73 o 
   9   2  19        1.87        3.91      2.66 o 
  10   2  19       24.34       21.58      3.93 o 
  11   2  19       25.11       20.71      5.66 o 
 -12   3  19        9.96       10.40      6.33 o 
 -11   3  19        6.29        9.62      5.81 o 
 -10   3  19        0.05       -1.96      4.63 o 
  -9   3  19      130.90      168.16     12.67 o 
  -8   3  19      443.68      417.85     16.86 o 
  -7   3  19       16.49       14.32      3.29 o 
  -6   3  19     1182.30     1150.44     22.76 o 
  -5   3  19      287.19      297.64     10.92 o 
  -4   3  19       12.64       16.39      2.26 o 
  -3   3  19      614.71      563.20     12.25 o 
  -2   3  19      862.98      826.44     24.17 o 
  -1   3  19      466.89      445.75     13.61 o 
   0   3  19      704.77      671.70     12.94 o 
   1   3  19        5.49        3.94      1.50 o 
   2   3  19      104.63      108.68      6.23 o 
   3   3  19      779.34      706.99     16.73 o 
   4   3  19      194.79      194.83      7.66 o 
   5   3  19      161.12      161.63      7.17 o 
   6   3  19        0.09        1.11      2.79 o 
   7   3  19        1.39        1.48      3.83 o 
   8   3  19        3.02        7.82      3.61 o 
   9   3  19      164.82      159.96     14.88 o 
  10   3  19       21.08       13.80      4.89 o 
  11   3  19       25.38       24.25      6.44 o 
 -11   4  19        0.44       11.82      9.12 o 
 -10   4  19       68.21       84.67     15.19 o 
  -9   4  19        9.09       15.04      5.71 o 
  -8   4  19       76.40       71.80      8.27 o 
  -7   4  19       70.67       63.96      5.52 o 
  -6   4  19       37.64       55.18      4.80 o 
  -5   4  19      297.45      274.18      8.02 o 
  -4   4  19     1939.09     1776.08     35.83 o 
  -3   4  19       28.51       39.64      3.48 o 
  -2   4  19       34.07       55.03      9.54 o 
  -1   4  19      557.05      545.69     29.92 o 
   0   4  19      113.12      127.28      7.16 o 
   1   4  19      907.35      905.75     26.79 o 
   2   4  19      141.78      185.55     10.48 o 
   3   4  19      482.31      472.85     16.66 o 
   4   4  19       45.38       56.59      4.88 o 
   5   4  19      382.98      355.83     20.37 o 
   6   4  19       27.89       28.20      4.26 o 
   7   4  19       24.53       24.26      4.51 o 
   8   4  19      198.82      197.27     11.22 o 
   9   4  19      125.97      137.31      9.85 o 
  10   4  19        0.01       -3.96      3.96 o 
  11   4  19        0.01       -1.10      5.26 o 
 -11   5  19       16.61        0.15     10.58 o 
 -10   5  19       16.87       39.64      7.57 o 
  -9   5  19       11.00       16.60      5.54 o 
  -8   5  19       30.70       35.04     10.16 o 
  -7   5  19        4.44        4.38      4.30 o 
  -6   5  19        5.10       12.77      3.65 o 
  -5   5  19       51.53       46.75      4.58 o 
  -4   5  19        6.73       14.69      3.32 o 
  -3   5  19        5.57        4.92      2.42 o 
  -2   5  19      153.72      117.63      5.65 o 
  -1   5  19      112.69       92.13      4.75 o 
   0   5  19      327.53      270.44      7.56 o 
   1   5  19      350.22      375.06     16.23 o 
   2   5  19      164.68      165.67      9.76 o 
   3   5  19        0.08       13.83      5.72 o 
   4   5  19        3.12        1.61      2.83 o 
   5   5  19      766.18      711.19     19.43 o 
   6   5  19       27.84       30.97      4.95 o 
   7   5  19      346.07      326.44     12.75 o 
   8   5  19        7.85        9.30      4.57 o 
   9   5  19       22.57       32.62      5.94 o 
  10   5  19       35.00       31.89      7.23 o 
 -10   6  19       46.73       57.60      8.06 o 
  -9   6  19       47.18       54.73      8.72 o 
  -8   6  19        1.27       10.25      9.76 o 
  -7   6  19        2.21        3.46      4.80 o 
  -6   6  19       22.37       29.71      5.09 o 
  -5   6  19      174.55      170.19      9.84 o 
  -4   6  19        0.01        1.82      2.77 o 
  -3   6  19        0.05       11.78      3.34 o 
  -2   6  19       96.83       88.55      6.81 o 
  -1   6  19       54.28       78.04      5.12 o 
   0   6  19      144.31      142.99      6.70 o 
   1   6  19       35.35       30.00      4.89 o 
   2   6  19      609.05      571.83     19.55 o 
   3   6  19     1056.91      958.68     25.37 o 
   4   6  19       44.04       39.59      4.35 o 
   5   6  19      137.22      121.73      8.88 o 
   6   6  19      336.06      320.47     18.17 o 
   7   6  19        8.41       -1.23      7.80 o 
   8   6  19      296.79      281.36     35.27 o 
   9   6  19      151.39      147.74     13.01 o 
  10   6  19        0.11        2.47      5.86 o 
 -10   7  19        6.12       18.47     10.79 o 
  -9   7  19       18.89       18.88      6.04 o 
  -8   7  19        0.86       -1.11      4.50 o 
  -7   7  19       10.75        5.80      5.14 o 
  -6   7  19        0.76        7.58      4.76 o 
  -5   7  19      111.99      119.07      8.72 o 
  -4   7  19       48.66       47.43      5.70 o 
  -3   7  19       33.72       26.04      4.74 o 
  -2   7  19      384.55      381.42     15.94 o 
  -1   7  19      912.55      857.98     21.14 o 
   0   7  19      100.01      106.68      6.94 o 
   1   7  19      470.07      449.03     14.69 o 
   2   7  19       18.54       14.73      6.84 o 
   3   7  19       25.79       26.06      4.37 o 
   4   7  19      122.13      129.11     11.91 o 
   5   7  19      207.45      211.68      7.98 o 
   6   7  19       33.84       45.78      7.94 o 
   7   7  19       21.40       13.78      6.25 o 
   8   7  19       36.55       51.24     11.52 o 
   9   7  19        2.30        0.08      6.19 o 
  -8   8  19       27.42       23.93      7.05 o 
  -7   8  19       77.94       82.92     10.38 o 
  -6   8  19       81.60       90.91     10.93 o 
  -5   8  19      184.97      186.47     13.36 o 
  -4   8  19        0.14        3.75      3.84 o 
  -3   8  19      233.45      214.72     10.74 o 
  -2   8  19        0.04        1.14      3.24 o 
  -1   8  19       25.66       22.63      4.39 o 
   0   8  19      441.01      430.28     14.11 o 
   1   8  19      109.78      108.16      7.32 o 
   2   8  19       59.78       52.81      6.37 o 
   3   8  19      232.42      218.12     24.13 o 
   4   8  19       30.47       26.58      4.75 o 
   5   8  19        6.57       12.84      2.96 o 
   6   8  19       78.80       78.94     23.94 o 
   7   8  19        0.47        1.80      6.17 o 
   8   8  19       67.79       83.09     11.45 o 
  -7   9  19       10.02       11.93      8.62 o 
  -6   9  19      100.84      129.21     18.12 o 
  -5   9  19       26.90       32.39      7.09 o 
  -4   9  19       17.19       23.72      6.03 o 
  -3   9  19        0.53       -3.57      3.57 o 
  -2   9  19      132.63      142.24      9.59 o 
  -1   9  19       78.97       89.82      7.69 o 
   0   9  19      121.46      124.12      8.63 o 
   1   9  19        0.28        1.82      4.09 o 
   2   9  19       56.05       63.90      9.09 o 
   3   9  19        0.36       -3.65      3.65 o 
   4   9  19       43.51       54.58      7.29 o 
   5   9  19       86.57       82.97     11.76 o 
   6   9  19       10.17       15.28      7.69 o 
  -5  10  19      119.88      114.61     20.96 o 
  -4  10  19      100.56      109.03     11.04 o 
  -3  10  19       26.80       19.80      6.17 o 
  -2  10  19      230.49      255.49     13.11 o 
  -1  10  19      182.16      208.94     19.88 o 
   0  10  19       65.52       68.17      7.08 o 
   1  10  19      151.67      172.87     11.60 o 
   2  10  19       35.38       38.63      6.77 o 
   3  10  19       10.65       10.86      5.57 o 
   4  10  19      103.54      103.42     10.20 o 
   5  10  19       74.70      107.87     36.49 o 
  -2  11  19       25.34       40.06      8.49 o 
  -1  11  19       26.22       23.26      6.29 o 
   0  11  19      102.85      106.43     15.18 o 
   1  11  19       48.27       44.43      7.63 o 
 -12   0  20       81.41      132.27     16.99 o 
 -11   0  20       10.03        1.25      6.70 o 
 -10   0  20       76.00       82.06     12.01 o 
  -9   0  20      138.60      127.77     10.40 o 
  -8   0  20       13.25        9.58      3.97 o 
  -7   0  20      113.38      104.54      6.85 o 
  -6   0  20       13.82       12.33      2.92 o 
  -5   0  20      222.70      244.31     21.53 o 
  -4   0  20      130.08      121.23      6.92 o 
  -3   0  20      257.83      331.75      8.26 o 
  -1   0  20      410.58      430.54     16.98 o 
   3   0  20     1962.23     2028.39     48.57 o 
   4   0  20     2134.31     2223.17     76.96 o 
   5   0  20      582.99      593.54     15.51 o 
   6   0  20      868.95      835.18     28.31 o 
   7   0  20      531.25      518.08     25.07 o 
   8   0  20       16.73       22.79      4.43 o 
   9   0  20      842.63      792.33     39.42 o 
  10   0  20      154.12      190.31     14.28 o 
  11   0  20      195.95      201.83     18.42 o 
 -12   1  20        0.46        2.12      5.21 o 
 -11   1  20       78.16      100.93     19.12 o 
 -10   1  20        0.59        3.81      6.88 o 
  -9   1  20       83.47       89.10      6.22 o 
  -8   1  20        7.32        4.98      2.82 o 
  -7   1  20        0.10        0.58      1.85 o 
  -6   1  20       20.79       17.38      2.26 o 
  -5   1  20      189.94      178.95      5.44 o 
  -4   1  20       89.39      119.28      4.03 o 
  -3   1  20      164.48      187.96      4.01 o 
  -2   1  20        6.47       15.39      1.60 o 
  -1   1  20     5917.10     6623.68    152.71 o 
   0   1  20      473.47      539.24     20.79 o 
   1   1  20     3026.69     3392.90     62.87 o 
   2   1  20      118.79      143.16      6.20 o 
   3   1  20     1931.20     1891.74     27.71 o 
   4   1  20       10.49       22.32      1.80 o 
   5   1  20     1741.59     1630.62     32.97 o 
   6   1  20      141.81      164.71      7.65 o 
   7   1  20      513.36      470.45     10.68 o 
   8   1  20      423.55      404.50      9.55 o 
   9   1  20      187.95      196.82      7.47 o 
  10   1  20       52.45       53.19      6.85 o 
  11   1  20       41.77       36.14      4.79 o 
 -12   2  20       26.17       27.44      7.16 o 
 -11   2  20       43.64       53.41     19.04 o 
 -10   2  20      147.43      139.60     17.42 o 
  -9   2  20      199.91      214.27     10.44 o 
  -8   2  20        0.67        1.16      2.99 o 
  -7   2  20       73.43       58.96      4.99 o 
  -6   2  20      805.89      791.88     13.63 o 
  -5   2  20      610.50      608.29     12.08 o 
  -4   2  20     2127.97     2104.28     28.85 o 
  -3   2  20       75.53       59.87      2.88 o 
  -2   2  20      442.95      457.19     10.51 o 
  -1   2  20      480.62      460.39      8.50 o 
   0   2  20      391.88      493.74     13.76 o 
   2   2  20       71.71       94.66      6.23 o 
   3   2  20      848.55      898.50     19.40 o 
   4   2  20      582.24      514.61     14.70 o 
   5   2  20      255.29      261.91      8.84 o 
   6   2  20        4.25        4.62      2.18 o 
   7   2  20      167.63      155.27      8.76 o 
   8   2  20        0.38        6.06      3.44 o 
   9   2  20      129.01      128.89      8.84 o 
  10   2  20       89.78       83.55      7.72 o 
  11   2  20        0.15        4.26      4.40 o 
 -12   3  20        9.33       12.31      6.26 o 
 -11   3  20       56.27       60.75      8.68 o 
 -10   3  20       42.62       36.79      7.25 o 
  -9   3  20       15.74       24.61      8.21 o 
  -8   3  20      399.68      415.86     13.98 o 
  -7   3  20        0.23        2.92      2.66 o 
  -6   3  20     1127.11     1109.01     22.16 o 
  -5   3  20     1580.93     1511.58     25.16 o 
  -4   3  20        0.07        7.03      1.58 o 
  -3   3  20      373.80      386.69      8.80 o 
  -2   3  20     1608.25     1625.76     61.63 o 
  -1   3  20       64.14       77.18      3.56 o 
   0   3  20      573.99      574.19     11.31 o 
   1   3  20      238.43      253.59      7.32 o 
   2   3  20       17.94       11.91      2.02 o 
   3   3  20     1088.37     1119.35     24.48 o 
   4   3  20      569.63      549.06     21.96 o 
   5   3  20      199.26      197.72      7.77 o 
   6   3  20        2.93        0.06      2.66 o 
   7   3  20        2.76        5.28      3.20 o 
   8   3  20       32.83       40.44      8.79 o 
   9   3  20      233.29      226.26     10.85 o 
  10   3  20        0.01       -0.41      4.01 o 
  11   3  20      105.34      113.53      9.63 o 
 -11   4  20        1.07       10.35      8.47 o 
 -10   4  20      456.90      385.16     19.21 o 
  -9   4  20      298.64      302.02     15.46 o 
  -8   4  20       12.86       21.13      5.70 o 
  -7   4  20      282.29      309.85     10.26 o 
  -6   4  20      561.90      532.83     20.42 o 
  -5   4  20       58.90       73.16      4.71 o 
  -4   4  20     1928.11     1915.92     30.92 o 
  -3   4  20      626.07      573.14     11.98 o 
  -2   4  20      585.88      619.22     15.96 o 
  -1   4  20     1415.59     1381.99     73.57 o 
   0   4  20      435.05      397.71     12.15 o 
   1   4  20       63.20       88.65      7.20 o 
   2   4  20     1354.68     1266.60     35.16 o 
   3   4  20      453.17      413.91     19.39 o 
   4   4  20     2053.06     1918.41     40.27 o 
   5   4  20      714.15      656.90     28.78 o 
   6   4  20       51.00       48.88      6.69 o 
   7   4  20      233.73      224.03     10.05 o 
   8   4  20      150.44      158.44     10.11 o 
   9   4  20        0.16        7.71      4.10 o 
  10   4  20       50.76       69.52      7.93 o 
  11   4  20       10.05       15.83      6.59 o 
 -11   5  20       48.67       38.73     12.04 o 
 -10   5  20       22.51       41.99      8.19 o 
  -9   5  20      211.27      244.87     16.16 o 
  -8   5  20      390.40      373.42     16.73 o 
  -7   5  20        0.89       -2.73      3.84 o 
  -6   5  20      618.19      582.09     14.94 o 
  -5   5  20      265.97      279.52     11.60 o 
  -4   5  20       16.04       15.37      3.25 o 
  -3   5  20      675.94      684.33     15.40 o 
  -2   5  20      199.87      197.61      6.79 o 
  -1   5  20       12.28        2.56      2.20 o 
   0   5  20     1269.36     1265.02     23.41 o 
   1   5  20     1432.88     1310.42     23.27 o 
   2   5  20      117.54       95.66      8.64 o 
   3   5  20      799.53      773.45     25.63 o 
   4   5  20       38.65       53.34      5.54 o 
   5   5  20       91.22       97.75      7.19 o 
   6   5  20      102.54      109.08     10.96 o 
   7   5  20      233.60      231.60     10.94 o 
   8   5  20        4.59       13.41      4.50 o 
   9   5  20      153.27      149.81     10.86 o 
  10   5  20        2.93       10.71      5.66 o 
 -10   6  20       68.88       79.19     10.73 o 
  -9   6  20        7.19       14.16      6.30 o 
  -8   6  20        0.11        0.24      5.03 o 
  -7   6  20      115.88      128.82     11.21 o 
  -6   6  20      294.47      262.78     11.14 o 
  -5   6  20       60.75       70.85      6.48 o 
  -4   6  20      300.60      294.59     10.85 o 
  -3   6  20       37.52       34.68      4.45 o 
  -2   6  20      896.66      840.51     21.51 o 
  -1   6  20      621.28      607.43     14.15 o 
   0   6  20       28.38       19.94      2.91 o 
   1   6  20      166.94      158.37      6.11 o 
   2   6  20       53.73       64.28      4.95 o 
   3   6  20       11.01       17.57      4.88 o 
   4   6  20       45.50       42.81      7.23 o 
   5   6  20       13.11       16.58      4.43 o 
   6   6  20        0.32        4.03      3.69 o 
   7   6  20        8.17        3.32      4.11 o 
   8   6  20       51.78       46.44      7.69 o 
   9   6  20       10.73       11.61     13.38 o 
  10   6  20        7.37        6.30     10.97 o 
  -9   7  20       20.00       32.64      7.75 o 
  -8   7  20       23.50       16.59      6.46 o 
  -7   7  20        2.14        6.73      5.19 o 
  -6   7  20       33.00       28.65      6.35 o 
  -5   7  20      108.12      110.66     16.03 o 
  -4   7  20      139.86      124.14      8.98 o 
  -3   7  20        3.46        5.97      3.26 o 
  -2   7  20      375.53      360.75     15.95 o 
  -1   7  20       57.36       59.73      5.43 o 
   0   7  20       73.27       71.89      6.09 o 
   1   7  20        0.30        2.64      2.47 o 
   2   7  20      153.23      147.31      7.63 o 
   3   7  20        4.48        8.96      2.94 o 
   4   7  20      126.34      128.11     14.67 o 
   5   7  20       55.25       60.03      8.60 o 
   6   7  20        7.50       11.27      5.70 o 
   7   7  20        7.02        4.20      6.60 o 
   8   7  20       22.46       18.77      8.92 o 
   9   7  20        6.40       -1.68      8.29 o 
  -8   8  20       34.39       28.62      7.54 o 
  -7   8  20        0.82       -4.76      4.76 o 
  -6   8  20      122.18      112.76     10.85 o 
  -5   8  20       34.05       52.69      6.66 o 
  -4   8  20      125.72      109.48      8.60 o 
  -3   8  20      159.91      150.90      9.70 o 
  -2   8  20       90.67       79.74      6.90 o 
  -1   8  20        1.94        3.35      3.27 o 
   0   8  20      143.74      153.55      8.46 o 
   1   8  20       12.89       10.16      3.43 o 
   2   8  20        1.49        5.18      3.59 o 
   3   8  20        1.55       -0.86      3.90 o 
   4   8  20      108.91      109.34      6.62 o 
   5   8  20       23.13       15.76      6.60 o 
   6   8  20       58.86       68.83     10.22 o 
   7   8  20        0.29        1.87      6.11 o 
   8   8  20        3.69       13.75      7.05 o 
  -7   9  20        0.00        8.12      6.01 o 
  -6   9  20      147.05      141.98     12.65 o 
  -5   9  20       69.90       81.56     10.45 o 
  -4   9  20       38.25       39.48      7.68 o 
  -3   9  20        1.78       -3.29      3.29 o 
  -2   9  20      308.71      305.38     12.68 o 
  -1   9  20        4.12        9.05      4.04 o 
   0   9  20       44.55       39.44      5.34 o 
   1   9  20       69.14       65.83     10.39 o 
   2   9  20       27.18       27.49      5.37 o 
   3   9  20       15.46       21.40      7.80 o 
   4   9  20       81.31       80.01     13.11 o 
   5   9  20       39.38       47.20      9.86 o 
   6   9  20        0.72        7.03      6.89 o 
  -5  10  20        0.85        3.28      5.52 o 
  -4  10  20       13.05       17.54      6.11 o 
  -3  10  20       29.29       32.50      6.82 o 
  -2  10  20       43.64       51.37      6.77 o 
  -1  10  20        1.17       10.88      4.86 o 
   0  10  20        5.30       16.27      5.33 o 
   1  10  20        1.00        2.27      4.54 o 
   2  10  20       14.61       16.02      4.91 o 
   3  10  20       85.19       76.35     18.01 o 
   4  10  20        4.00        3.14     11.33 o 
  -1  11  20        0.11        2.01      4.50 o 
   0  11  20       22.31       23.97      5.45 o 
   1  11  20        3.53       21.69     13.51 o 
 -12   1  21        5.31        6.92      5.82 o 
 -11   1  21       47.62       51.81      7.85 o 
 -10   1  21       28.15       20.56      4.86 o 
  -9   1  21       39.67       46.78      4.95 o 
  -8   1  21       49.78       53.21      4.69 o 
  -7   1  21       38.98       45.88      3.41 o 
  -6   1  21       56.62       53.51      4.56 o 
  -5   1  21       69.12       63.58      4.68 o 
  -4   1  21      121.34       94.18      3.79 o 
  -3   1  21      511.72      471.53      8.40 o 
  -2   1  21        4.09       11.77      1.35 o 
  -1   1  21      390.53      534.19     22.36 o 
   0   1  21       40.92       47.40      4.86 o 
   1   1  21      923.77      988.49     31.04 o 
   2   1  21      267.78      262.34      8.79 o 
   3   1  21       17.47       21.21      5.48 o 
   4   1  21     2103.60     2094.61     34.02 o 
   5   1  21      572.28      550.53     15.13 o 
   6   1  21      148.27      153.55      6.31 o 
   7   1  21      300.68      293.74      9.85 o 
   8   1  21       77.88       74.47      5.67 o 
   9   1  21        0.86        3.95      2.49 o 
  10   1  21       21.49       21.18      4.92 o 
  11   1  21       11.79       20.28      4.66 o 
 -12   2  21        5.84       13.88      6.03 o 
 -11   2  21        6.75       17.12      5.73 o 
 -10   2  21       40.98       48.41      6.05 o 
  -9   2  21      142.40      146.17     10.78 o 
  -8   2  21        9.06       10.14      3.12 o 
  -7   2  21      254.24      225.75     12.67 o 
  -6   2  21      857.59      750.70     13.06 o 
  -5   2  21      648.61      604.83     10.69 o 
  -4   2  21      145.20      132.72      5.19 o 
  -3   2  21     1081.68     1059.13     18.86 o 
  -2   2  21     1267.56     1262.83     24.65 o 
  -1   2  21        1.23        1.30      0.99 o 
   2   2  21      980.04      877.59     29.86 o 
   3   2  21      657.20      613.51     13.01 o 
   4   2  21      190.53      211.85      7.81 o 
   5   2  21       14.85       16.49      2.55 o 
   6   2  21       87.41       98.95      6.81 o 
   7   2  21        0.05        3.66      2.91 o 
   8   2  21       97.39      115.41     14.88 o 
   9   2  21        8.53       15.87      4.34 o 
  10   2  21       16.49       17.34      4.60 o 
  11   2  21       16.07       18.11      5.30 o 
 -12   3  21        0.74        5.59      5.54 o 
 -11   3  21        4.25        7.19      5.22 o 
 -10   3  21       99.04      110.39      8.69 o 
  -9   3  21      288.89      293.87     14.57 o 
  -8   3  21       12.36       23.39      4.43 o 
  -7   3  21       91.29       93.13      6.22 o 
  -6   3  21       66.16       68.16      4.63 o 
  -5   3  21        0.09        7.18      2.12 o 
  -4   3  21     1299.50     1243.97     18.53 o 
  -3   3  21      212.94      192.23     22.43 o 
  -2   3  21     3449.92     3444.61     80.00 o 
  -1   3  21      628.84      570.79     11.32 o 
   0   3  21      738.38      746.20     17.06 o 
   1   3  21      115.52       90.98      5.23 o 
   2   3  21      341.22      366.96     12.68 o 
   3   3  21      136.05      152.80      6.12 o 
   4   3  21     1547.95     1479.24     31.14 o 
   5   3  21      100.68       93.30      5.91 o 
   6   3  21        4.42        4.81      3.70 o 
   7   3  21       44.88       52.98      5.43 o 
   8   3  21       97.84      100.19      7.58 o 
   9   3  21        6.09       11.14      4.47 o 
  10   3  21       43.28       46.19      6.46 o 
  11   3  21        1.95        4.66      4.74 o 
 -11   4  21       37.37       50.71      6.85 o 
 -10   4  21       60.28       79.57     12.06 o 
  -9   4  21       15.22       34.39      6.93 o 
  -8   4  21      142.42      156.35     11.92 o 
  -7   4  21      151.34      136.21      9.11 o 
  -6   4  21      272.33      302.33     11.09 o 
  -5   4  21      431.24      403.01     10.00 o 
  -4   4  21      496.20      474.09     10.72 o 
  -3   4  21      610.21      532.97     25.20 o 
  -2   4  21      347.87      351.84     19.25 o 
  -1   4  21      338.31      327.21     11.13 o 
   0   4  21      219.95      176.00      6.14 o 
   1   4  21       68.21       63.90      6.24 o 
   2   4  21       56.09       68.41      6.38 o 
   3   4  21      153.06      197.19     16.54 o 
   4   4  21      396.01      406.75     12.30 o 
   5   4  21      422.53      415.47     12.83 o 
   6   4  21       20.62       29.73      4.36 o 
   7   4  21       34.33       39.56      5.06 o 
   8   4  21      114.17      102.09      8.84 o 
   9   4  21       27.92       33.03      5.95 o 
  10   4  21       26.78       30.61      5.79 o 
  11   4  21        1.33        9.17      6.00 o 
 -11   5  21        6.31        6.28      6.36 o 
 -10   5  21       39.30       38.55     18.06 o 
  -9   5  21      114.53      116.83     11.41 o 
  -8   5  21        0.27        6.88      5.60 o 
  -7   5  21       15.46       29.04      5.07 o 
  -6   5  21       68.60       68.69      5.91 o 
  -5   5  21       18.08       23.44      6.07 o 
  -4   5  21        1.31       12.45      3.15 o 
  -3   5  21      265.88      217.09      7.50 o 
  -2   5  21      203.19      219.42      7.11 o 
  -1   5  21      152.34      116.08     14.01 o 
   0   5  21        0.23        5.48      1.81 o 
   1   5  21        8.52        8.56      2.44 o 
   2   5  21      110.63      130.99     10.06 o 
   3   5  21       15.90       25.38      5.20 o 
   4   5  21      909.72      881.21     26.05 o 
   5   5  21        3.67       13.81      3.57 o 
   6   5  21      216.32      209.41     10.27 o 
   7   5  21       10.83       19.10      4.61 o 
   8   5  21      206.68      208.94     11.19 o 
   9   5  21       99.27      109.09      9.43 o 
  10   5  21        3.43        2.61      5.19 o 
 -10   6  21       22.46       29.26      8.03 o 
  -9   6  21        5.91       10.44      7.74 o 
  -8   6  21        0.90       -4.29      4.29 o 
  -7   6  21        3.15        7.45      4.89 o 
  -6   6  21        3.36        8.92      6.07 o 
  -5   6  21        3.73        4.15      3.27 o 
  -4   6  21       21.12       20.05      3.86 o 
  -3   6  21        3.24        2.50      2.81 o 
  -2   6  21       20.90       18.56      3.20 o 
  -1   6  21      197.40      207.65      7.42 o 
   0   6  21        1.55       -0.26      3.00 o 
   1   6  21        4.08        9.97      2.30 o 
   2   6  21      319.23      288.95      8.88 o 
   3   6  21       12.00       12.80      5.05 o 
   4   6  21       76.76       75.80      7.04 o 
   5   6  21       24.19       17.12      5.86 o 
   6   6  21        4.16        1.88      3.81 o 
   7   6  21       47.91       48.18      6.50 o 
   8   6  21      200.41      182.44     36.18 o 
   9   6  21       17.12       28.30      7.26 o 
  -9   7  21      121.11      126.19     12.65 o 
  -8   7  21        2.83       -4.89      4.89 o 
  -7   7  21       15.21       22.01      6.19 o 
  -6   7  21        7.78       17.82      5.62 o 
  -5   7  21        0.16        9.66      3.86 o 
  -4   7  21      161.03      160.53      9.61 o 
  -3   7  21      146.02      117.92      8.01 o 
  -2   7  21       73.30       57.49      5.58 o 
  -1   7  21      121.51      127.63     12.87 o 
   0   7  21        1.55        2.61      3.02 o 
   1   7  21       14.12        8.25      2.54 o 
   2   7  21      117.54      105.41      6.16 o 
   3   7  21       29.62       29.20      3.34 o 
   4   7  21       72.23       78.79     10.04 o 
   5   7  21      134.66      128.13     11.92 o 
   6   7  21        6.19        0.40      4.86 o 
   7   7  21       10.61        8.86      5.65 o 
   8   7  21       57.28       50.44      8.78 o 
   9   7  21       36.34       23.44      7.31 o 
  -8   8  21      128.58      141.45     13.20 o 
  -7   8  21        0.23        3.74      5.23 o 
  -6   8  21       76.55       75.31     11.06 o 
  -5   8  21      157.40      167.29     10.72 o 
  -4   8  21        0.07        0.48      3.56 o 
  -3   8  21       13.51       16.80      4.32 o 
  -2   8  21       29.13       35.11      5.10 o 
  -1   8  21      262.20      258.97     10.55 o 
   0   8  21       23.09       28.50      4.29 o 
   1   8  21        0.28        0.48      4.98 o 
   2   8  21       49.43       45.23      5.39 o 
   3   8  21       13.68        8.44      9.19 o 
   4   8  21       32.29       36.55     12.50 o 
   5   8  21       46.42       42.45      8.66 o 
   6   8  21       31.45       34.65      8.19 o 
   7   8  21       21.30       24.98      9.17 o 
   8   8  21       87.33       85.85     11.44 o 
  -7   9  21      116.92      133.16     13.55 o 
  -6   9  21        0.92       20.18      6.34 o 
  -5   9  21      119.31      115.02     10.95 o 
  -4   9  21       39.22       44.46      7.48 o 
  -3   9  21        6.18        5.33      4.09 o 
  -2   9  21       39.80       52.22      6.37 o 
  -1   9  21      283.40      293.04     11.64 o 
   0   9  21        0.23       -3.20      3.20 o 
   1   9  21      152.44      154.15      9.98 o 
   2   9  21       91.47       85.61     12.87 o 
   3   9  21       18.48       17.74      6.70 o 
   4   9  21      179.08      182.59     24.37 o 
   5   9  21      146.87      161.15     17.18 o 
   6   9  21       39.03       37.36      9.13 o 
  -5  10  21       99.25       96.15     16.54 o 
  -4  10  21        2.53        2.43      5.15 o 
  -3  10  21      150.56      169.94     11.27 o 
  -2  10  21       55.21       61.69      7.60 o 
  -1  10  21      196.44      203.96     12.69 o 
   0  10  21      243.77      261.66     11.40 o 
   1  10  21      129.46      137.97     10.76 o 
   2  10  21       48.35       49.52      6.42 o 
   3  10  21      201.15      205.53      9.56 o 
   4  10  21        7.72       -1.10     10.89 o 
  -1  11  21       85.56       84.21     11.64 o 
   0  11  21        1.33        8.78      6.55 o 
 -12   0  22        6.97       23.02      9.20 o 
 -11   0  22       49.01       80.64     12.89 o 
 -10   0  22      380.42      377.90     16.76 o 
  -9   0  22      207.69      217.37     13.90 o 
  -8   0  22       39.88       46.51      7.72 o 
  -7   0  22        7.30        3.65      2.71 o 
  -6   0  22      206.51      205.59      7.95 o 
  -5   0  22        2.02        4.90      2.59 o 
  -4   0  22      572.65      502.93     12.11 o 
  -3   0  22      852.45      887.57     18.07 o 
  -2   0  22     3279.22     3694.92    114.24 o 
  -1   0  22        1.62        1.21      1.77 o 
   0   0  22     2873.92     3391.50     78.57 o 
   3   0  22     2602.49     2775.68     65.57 o 
   4   0  22      327.75      335.49     15.92 o 
   5   0  22       64.17       65.95      7.88 o 
   6   0  22      229.23      218.29     14.35 o 
   7   0  22       15.23       17.36      3.00 o 
   8   0  22      797.48      754.94     21.83 o 
   9   0  22      174.35      157.17     10.51 o 
  10   0  22      171.64      148.71     11.67 o 
  11   0  22      101.31       89.51     17.20 o 
 -12   1  22        0.80       -3.54      4.91 o 
 -11   1  22       49.92       40.85      7.26 o 
 -10   1  22        4.71        5.00      3.86 o 
  -9   1  22       92.02       98.26      6.61 o 
  -8   1  22      239.65      229.29     10.94 o 
  -7   1  22        8.91        7.22      2.15 o 
  -6   1  22        5.05        7.45      2.46 o 
  -5   1  22      102.17       90.27      5.48 o 
  -4   1  22       48.06       61.05      3.14 o 
  -3   1  22      103.85       98.27      2.81 o 
  -2   1  22      995.54      976.98     18.77 o 
  -1   1  22      381.86      446.93     12.29 o 
   0   1  22       34.23       33.63      4.09 o 
   1   1  22       40.43       71.33      4.04 o 
   2   1  22        1.37        3.71      1.69 o 
   3   1  22      362.47      370.26     11.98 o 
   4   1  22      180.52      152.65      9.14 o 
   5   1  22      507.58      504.46     10.21 o 
   6   1  22      245.21      266.93      8.44 o 
   7   1  22      127.58      130.69      6.70 o 
   8   1  22        2.55        4.20      2.63 o 
   9   1  22       50.07       59.48      5.86 o 
  10   1  22       87.22       85.28      7.31 o 
  11   1  22       11.78       13.45      4.23 o 
 -12   2  22        1.61        2.66      5.08 o 
 -11   2  22        0.03       -3.29      5.40 o 
 -10   2  22       45.28       54.04      6.38 o 
  -9   2  22       89.88       88.43      6.33 o 
  -8   2  22       88.78       82.79      8.00 o 
  -7   2  22      189.12      172.38      6.33 o 
  -6   2  22      153.84      142.08      7.56 o 
  -5   2  22      856.73      820.39     13.47 o 
  -4   2  22      121.04      143.91      4.96 o 
  -3   2  22     1005.73      943.34     21.41 o 
  -2   2  22      171.16      161.46      6.60 o 
  -1   2  22       59.68       59.90      2.40 o 
   2   2  22     1483.78     1513.78     48.66 o 
   3   2  22      890.69      888.14     21.88 o 
   4   2  22      345.98      338.42      9.28 o 
   5   2  22       52.98       63.43      7.03 o 
   6   2  22       31.97       32.09      3.84 o 
   7   2  22        3.30       12.51      4.07 o 
   8   2  22      484.19      453.08     14.09 o 
   9   2  22       46.27       36.78      5.43 o 
  10   2  22       33.41       43.81      6.10 o 
  11   2  22       13.17       13.97      5.22 o 
 -12   3  22       70.29       74.92     12.32 o 
 -11   3  22        0.54       -0.91      4.29 o 
 -10   3  22       56.32       57.06      8.26 o 
  -9   3  22      195.48      200.59     10.66 o 
  -8   3  22      144.78      129.71      7.31 o 
  -7   3  22      168.77      181.10      8.31 o 
  -6   3  22      519.56      518.82     10.39 o 
  -5   3  22        1.00        1.70      1.71 o 
  -4   3  22      148.17      157.40      4.52 o 
  -3   3  22      176.32      182.80      9.37 o 
  -2   3  22      597.10      600.34     17.22 o 
  -1   3  22     1121.45     1135.73     15.95 o 
   0   3  22      223.06      213.12      6.79 o 
   1   3  22        2.63        2.01      1.42 o 
   2   3  22      806.53      772.88     17.36 o 
   3   3  22        0.07        5.26      5.62 o 
   4   3  22      369.70      411.81     11.47 o 
   5   3  22      527.05      524.96     20.67 o 
   6   3  22        5.13        4.04      2.85 o 
   7   3  22      321.41      309.71     11.07 o 
   8   3  22      247.43      238.73     10.16 o 
   9   3  22       10.09       12.79      4.40 o 
  10   3  22       57.95       60.23      6.92 o 
  11   3  22       53.12       58.89      7.41 o 
 -11   4  22      149.29      148.15     10.48 o 
 -10   4  22      140.19      164.47     10.60 o 
  -9   4  22      158.15      144.69     16.85 o 
  -8   4  22      330.34      348.77     15.63 o 
  -7   4  22       62.46       58.66      6.71 o 
  -6   4  22      455.90      462.44     12.46 o 
  -5   4  22      336.25      341.38      9.06 o 
  -4   4  22       34.21       33.16      3.52 o 
  -3   4  22     2235.27     2220.05     38.58 o 
  -2   4  22      630.96      668.19     16.49 o 
  -1   4  22      139.44      142.55      5.07 o 
   0   4  22      487.03      486.74     12.95 o 
   1   4  22     1513.76     1389.58     38.14 o 
   2   4  22        2.66        0.97      2.66 o 
   3   4  22     1509.14     1509.63     40.97 o 
   4   4  22      469.27      458.33     16.33 o 
   5   4  22      225.34      227.17      8.99 o 
   6   4  22      450.76      391.60     17.02 o 
   7   4  22      568.84      548.54     20.12 o 
   8   4  22       82.40       92.63      9.35 o 
   9   4  22      153.22      142.30      9.88 o 
  10   4  22        0.02       -3.71      4.17 o 
 -11   5  22        2.90        3.94      4.66 o 
 -10   5  22       89.78       97.81     10.92 o 
  -9   5  22       85.57       83.36      9.83 o 
  -8   5  22       17.12       18.71      6.00 o 
  -7   5  22      593.42      491.39     20.86 o 
  -6   5  22      239.59      244.05     12.03 o 
  -5   5  22      225.05      194.15      8.88 o 
  -4   5  22      782.74      719.25     13.81 o 
  -3   5  22        2.03       -0.15      2.07 o 
  -2   5  22       93.35       78.72      4.78 o 
  -1   5  22      413.72      419.01     10.15 o 
   0   5  22      978.28      833.55     16.39 o 
   1   5  22        8.43        1.50      3.42 o 
   2   5  22      764.35      734.19     24.55 o 
   3   5  22        3.95        3.24      3.83 o 
   4   5  22        2.20        6.92      3.13 o 
   5   5  22      474.29      466.81     14.68 o 
   6   5  22       75.52       92.09     10.11 o 
   7   5  22       55.97       60.28      6.48 o 
   8   5  22      186.24      164.91     21.80 o 
   9   5  22       14.79        8.10      4.52 o 
  10   5  22       97.19      106.16     10.98 o 
 -10   6  22       13.86       33.67      8.01 o 
  -9   6  22       16.26       21.04      6.83 o 
  -8   6  22       53.79       55.12      8.30 o 
  -7   6  22        3.44       -2.09      4.56 o 
  -6   6  22       89.18       91.27      7.75 o 
  -5   6  22      266.26      258.03     10.49 o 
  -4   6  22       59.44       50.89      5.43 o 
  -3   6  22       17.04       20.29      3.74 o 
  -2   6  22       70.48       68.61      5.01 o 
  -1   6  22        1.16        1.03      2.13 o 
   0   6  22      491.57      464.48     17.49 o 
   1   6  22       53.07       48.58      5.08 o 
   2   6  22      165.95      150.85     26.52 o 
   3   6  22        9.37       11.42      7.77 o 
   4   6  22       53.34       49.96      6.03 o 
   5   6  22       35.88       32.48      5.36 o 
   6   6  22       63.57       58.12      6.67 o 
   7   6  22        2.36        8.86      4.32 o 
   8   6  22       12.54       17.87      5.31 o 
   9   6  22        1.59        4.29      5.21 o 
  -9   7  22       12.06       19.03      6.99 o 
  -8   7  22        0.53       -4.68      4.68 o 
  -7   7  22       15.56       15.20      6.04 o 
  -6   7  22       13.09        6.42      4.14 o 
  -5   7  22       17.22       18.80      4.70 o 
  -4   7  22       41.54       34.36      5.06 o 
  -3   7  22       24.93       21.57      4.20 o 
  -2   7  22        3.69        1.09      2.76 o 
  -1   7  22       52.18       53.59      5.10 o 
   0   7  22        1.11        0.67      3.02 o 
   1   7  22      101.85       85.03      5.94 o 
   2   7  22       69.32       69.06      4.75 o 
   3   7  22        9.18        7.16      5.50 o 
   4   7  22      115.68      124.12     13.55 o 
   5   7  22       24.14       22.01      6.22 o 
   6   7  22       41.09       50.29      8.58 o 
   7   7  22        0.64       -3.51      4.71 o 
   8   7  22       11.50       21.30     13.53 o 
  -8   8  22       28.16       28.86      7.70 o 
  -7   8  22        0.27        2.85      5.35 o 
  -6   8  22        0.15       -5.31      7.00 o 
  -5   8  22       30.54       36.14      7.24 o 
  -4   8  22        9.13       10.07      4.10 o 
  -3   8  22      282.10      276.20     14.02 o 
  -2   8  22      203.78      192.22      9.71 o 
  -1   8  22       30.25       36.02      4.82 o 
   0   8  22      224.77      223.70     12.10 o 
   1   8  22       47.15       51.10      5.84 o 
   2   8  22       24.58       28.54      4.29 o 
   3   8  22      103.41      126.53     18.71 o 
   4   8  22      125.44      102.78     17.22 o 
   5   8  22        6.88        6.58      6.16 o 
   6   8  22       19.28       16.95      7.26 o 
   7   8  22        8.99        9.20      9.84 o 
  -7   9  22       19.27       19.99      6.88 o 
  -6   9  22       78.42       90.17     15.04 o 
  -5   9  22        2.03        7.83      5.24 o 
  -4   9  22      106.36       98.15      8.61 o 
  -3   9  22       79.77       78.24      8.55 o 
  -2   9  22       19.26       21.76      4.85 o 
  -1   9  22      215.33      231.91     10.52 o 
   0   9  22        2.74        6.13      3.62 o 
   1   9  22       28.32       36.07      5.64 o 
   2   9  22       31.77       21.15      8.32 o 
   3   9  22       16.59       20.37     11.11 o 
   4   9  22       31.70       28.89     13.05 o 
   5   9  22       56.48       65.73     10.51 o 
   6   9  22        0.08        6.57      6.86 o 
  -5  10  22       41.91       30.42      6.99 o 
  -4  10  22       46.91       61.00     10.96 o 
  -3  10  22       24.22       23.21      6.19 o 
  -2  10  22       13.84       20.10      9.40 o 
  -1  10  22        1.83        5.77      4.59 o 
   0  10  22        4.23        5.56      6.64 o 
   1  10  22       86.06       97.61      8.76 o 
   2  10  22       61.24       74.50     11.66 o 
   3  10  22       38.69       34.49     15.08 o 
   4  10  22       80.54       93.20     19.98 o 
 -12   1  23        1.67       -0.28      5.22 o 
 -11   1  23        7.24        9.09      5.14 o 
 -10   1  23       15.67       13.28      4.38 o 
  -9   1  23      105.32      113.64      6.98 o 
  -8   1  23        5.29       10.12      5.10 o 
  -7   1  23      201.84      206.39      6.18 o 
  -6   1  23      619.34      603.46     11.04 o 
  -5   1  23      341.30      336.21      7.81 o 
  -4   1  23      346.12      342.74      7.27 o 
  -3   1  23      238.07      222.26      5.87 o 
  -2   1  23     1263.97     1213.62     32.23 o 
  -1   1  23      644.03      642.62     16.83 o 
   0   1  23     3013.16     3044.65    101.96 o 
   1   1  23       19.24       30.68      2.95 o 
   2   1  23        4.93       20.83      2.69 o 
   3   1  23      621.95      623.68     26.06 o 
   4   1  23      524.47      557.06     16.55 o 
   5   1  23      223.30      219.78      5.35 o 
   6   1  23      242.98      218.98      7.32 o 
   7   1  23       24.07       23.04      3.38 o 
   8   1  23      200.61      190.50      7.63 o 
   9   1  23       63.95       60.61      5.25 o 
  10   1  23       38.39       45.06      5.43 o 
  11   1  23       13.47       17.93      5.33 o 
 -12   2  23        1.95        2.12      5.42 o 
 -11   2  23       48.82       53.52      8.55 o 
 -10   2  23      159.77      162.86     10.14 o 
  -9   2  23       11.03       24.72      4.18 o 
  -8   2  23       19.41       23.22      3.60 o 
  -7   2  23       22.49       30.02      3.31 o 
  -6   2  23      328.90      333.97      7.65 o 
  -5   2  23      541.88      512.98      9.52 o 
  -4   2  23      727.58      669.38     12.06 o 
  -3   2  23      273.37      250.84     12.66 o 
  -2   2  23     1519.16     1394.77     26.74 o 
  -1   2  23      328.37      376.41      8.25 o 
   2   2  23      658.10      583.67     20.76 o 
   3   2  23      789.84      781.70     26.94 o 
   4   2  23     2516.74     2396.81     46.74 o 
   5   2  23      215.97      218.77      7.45 o 
   6   2  23      433.32      395.80     10.07 o 
   7   2  23      589.27      553.22     15.27 o 
   8   2  23       15.72       30.37      4.50 o 
   9   2  23       10.40        9.19      3.85 o 
  10   2  23       63.67       71.61      6.94 o 
  11   2  23       44.04       49.15      6.29 o 
 -12   3  23        1.64        3.19      5.46 o 
 -11   3  23       26.04       15.74      5.20 o 
 -10   3  23        4.42        2.64      4.06 o 
  -9   3  23        1.82        9.45      3.94 o 
  -8   3  23      184.90      192.18      8.83 o 
  -7   3  23       57.68       55.95      4.26 o 
  -6   3  23      839.60      848.26     19.65 o 
  -5   3  23      580.19      553.55     10.30 o 
  -4   3  23       22.64       27.45      2.22 o 
  -3   3  23     2984.74     2818.66     70.78 o 
  -2   3  23     1177.78     1114.46     32.10 o 
  -1   3  23      570.70      511.97     12.36 o 
   0   3  23     2044.37     1928.69     39.24 o 
   1   3  23      239.51      285.55     10.12 o 
   2   3  23     1127.21     1086.16     23.23 o 
   3   3  23     1805.96     1795.08     36.36 o 
   4   3  23      386.97      381.40     10.84 o 
   5   3  23      322.45      303.99      9.91 o 
   6   3  23       26.52       34.94      4.26 o 
   7   3  23        0.05        9.99      3.26 o 
   8   3  23       83.37      102.16      7.64 o 
   9   3  23       92.19       97.02      7.85 o 
  10   3  23       10.21        5.22      5.09 o 
  11   3  23       12.29        9.12      4.92 o 
 -11   4  23       25.69       31.09      7.13 o 
 -10   4  23      127.35      120.20      9.50 o 
  -9   4  23       49.63       66.86     10.43 o 
  -8   4  23        0.02        4.48      3.80 o 
  -7   4  23       87.93       87.78      6.39 o 
  -6   4  23       42.62       57.98      4.99 o 
  -5   4  23        0.02        0.78      1.70 o 
  -4   4  23      930.01      893.27     15.48 o 
  -3   4  23      496.02      481.70     11.43 o 
  -2   4  23      849.32      867.02     33.22 o 
  -1   4  23      517.48      491.94      9.80 o 
   0   4  23        0.19        0.04      1.75 o 
   1   4  23      931.74      988.02     46.47 o 
   2   4  23      275.07      288.52     12.01 o 
   3   4  23     1380.20     1292.65     28.42 o 
   4   4  23      234.83      256.95      9.89 o 
   5   4  23      650.13      657.81     17.42 o 
   6   4  23       51.39       56.31      5.48 o 
   7   4  23       79.04       97.54      9.19 o 
   8   4  23       10.18       19.61      4.65 o 
   9   4  23       48.36       47.47      6.26 o 
  10   4  23        2.67       15.36      5.17 o 
 -11   5  23       56.68       56.25      7.19 o 
 -10   5  23       14.81       11.31      9.26 o 
  -9   5  23        1.15       11.94      5.85 o 
  -8   5  23      221.10      216.15     14.46 o 
  -7   5  23       98.39      113.25      7.55 o 
  -6   5  23      165.72      177.78      8.47 o 
  -5   5  23       12.51       20.61      3.86 o 
  -4   5  23       60.24       55.64      5.42 o 
  -3   5  23        8.15        4.15      2.30 o 
  -2   5  23        1.93        1.34      1.84 o 
  -1   5  23        1.63        1.89      1.96 o 
   0   5  23      178.53      171.78      9.00 o 
   1   5  23       59.96       69.46      7.55 o 
   2   5  23       94.68      107.08     11.79 o 
   3   5  23       97.33      109.00      9.34 o 
   4   5  23       30.17       30.91      5.74 o 
   5   5  23      208.31      193.21     13.56 o 
   6   5  23       70.05       69.33      6.62 o 
   7   5  23      134.38      130.54      9.07 o 
   8   5  23      135.67      105.08      8.54 o 
   9   5  23       41.09       43.07      9.18 o 
  10   5  23        6.54        4.20      4.85 o 
 -10   6  23       80.39       89.13      8.24 o 
  -9   6  23      205.71      196.70     14.97 o 
  -8   6  23        6.05       16.39      6.03 o 
  -7   6  23       10.46       25.90      6.09 o 
  -6   6  23      248.39      241.90     10.62 o 
  -5   6  23        6.38       11.70      3.82 o 
  -4   6  23        7.19        2.56      2.96 o 
  -3   6  23        3.83        3.92      3.16 o 
  -2   6  23        2.85        2.75      2.30 o 
  -1   6  23        0.22       -0.99      1.82 o 
   0   6  23      693.62      640.63     14.09 o 
   1   6  23       64.72       57.34      3.56 o 
   2   6  23        0.82        0.06      4.79 o 
   3   6  23       24.86       15.75      5.46 o 
   4   6  23        0.17       -5.51      5.51 o 
   5   6  23       12.25        2.32      9.44 o 
   6   6  23        5.12       -1.78      3.54 o 
   7   6  23       27.46       23.42      5.47 o 
   8   6  23        0.10        5.54      4.53 o 
   9   6  23       62.52       63.38      8.89 o 
  -9   7  23       17.04       16.70      6.99 o 
  -8   7  23       31.62       33.93      7.23 o 
  -7   7  23      278.54      261.54     15.04 o 
  -6   7  23        2.84        4.05      3.98 o 
  -5   7  23      252.44      238.05     11.15 o 
  -4   7  23      310.06      276.17     10.94 o 
  -3   7  23       26.50       38.86      4.92 o 
  -2   7  23       29.21       21.64      3.89 o 
  -1   7  23        0.05        0.15      3.06 o 
   0   7  23      102.32       85.02      6.46 o 
   1   7  23        0.18       -0.76      2.39 o 
   2   7  23       27.95       22.10      6.73 o 
   3   7  23      105.41      102.65     11.42 o 
   4   7  23        0.85        4.70      5.36 o 
   5   7  23       43.68       47.74      8.85 o 
   6   7  23        3.14        5.10      4.95 o 
   7   7  23       46.91       39.15     13.55 o 
   8   7  23        9.50        7.25      5.82 o 
  -8   8  23        0.18        2.37      5.42 o 
  -7   8  23       13.77       11.01      6.06 o 
  -6   8  23       31.41       41.80     11.51 o 
  -5   8  23        3.95        6.14      4.14 o 
  -4   8  23      429.97      384.57     13.92 o 
  -3   8  23      113.22      113.60      8.21 o 
  -2   8  23       13.88       26.37      5.42 o 
  -1   8  23      164.23      165.96     10.96 o 
   0   8  23       29.32       38.93      4.62 o 
   1   8  23        2.77        6.62      3.39 o 
   2   8  23       76.07       83.05      5.46 o 
   3   8  23      106.88       86.95     16.19 o 
   4   8  23       18.31       27.25     11.43 o 
   5   8  23       31.48       33.11      7.84 o 
   6   8  23       13.29       50.98     16.17 o 
   7   8  23        0.03       -3.76      5.42 o 
  -7   9  23        0.13        0.21      7.41 o 
  -6   9  23      284.26      274.91     15.96 o 
  -5   9  23      150.62      164.07     17.79 o 
  -4   9  23        0.40        1.76      3.91 o 
  -3   9  23       33.55       33.14      5.41 o 
  -2   9  23      171.95      175.53      9.79 o 
  -1   9  23       23.65       28.44      4.89 o 
   0   9  23      283.61      260.98     10.63 o 
   1   9  23        3.35        6.87      3.86 o 
   2   9  23       13.53       21.36      3.92 o 
   3   9  23      193.88      159.47     22.24 o 
   4   9  23      251.72      243.06     27.87 o 
   5   9  23       25.79       22.29      7.83 o 
   6   9  23      207.07      253.09     49.02 o 
  -5  10  23       77.07       92.49     12.89 o 
  -4  10  23      240.69      204.73     14.15 o 
  -3  10  23        0.11        8.33      4.62 o 
  -2  10  23      167.13      164.37     10.45 o 
  -1  10  23        8.79       10.21      4.39 o 
   0  10  23        0.63        0.32      3.55 o 
   1  10  23       46.53       52.44     11.80 o 
   2  10  23      264.37      247.47     10.08 o 
   3  10  23        0.99        2.99     10.60 o 
   4  10  23      252.61      280.41     31.60 o 
 -12   0  24        7.37        2.44      7.58 o 
 -11   0  24      587.02      534.57     28.73 o 
 -10   0  24       51.04       41.55      7.29 o 
  -9   0  24      231.91      246.38     15.42 o 
  -8   0  24      369.90      365.93     14.75 o 
  -7   0  24        7.75       12.51      3.26 o 
  -6   0  24       59.05       70.02      5.84 o 
  -5   0  24      576.65      474.46     12.38 o 
  -4   0  24      229.43      208.45      6.65 o 
  -3   0  24        4.59       17.81      2.69 o 
  -2   0  24      557.25      489.72     18.70 o 
  -1   0  24      302.61      274.05      8.87 o 
   0   0  24      707.96      696.22     17.57 o 
   3   0  24       21.96       36.20      3.03 o 
   4   0  24       27.46       20.22      4.78 o 
   5   0  24       18.27       32.84      6.17 o 
   6   0  24      278.46      253.18     15.68 o 
   7   0  24        9.08        4.66      5.36 o 
   8   0  24      483.37      452.50     26.47 o 
   9   0  24       20.06       33.63     10.57 o 
  10   0  24      132.86      119.22     12.86 o 
  11   0  24       27.79       36.82     13.61 o 
 -12   1  24       20.69       36.13     18.85 o 
 -11   1  24        3.02        2.27      4.95 o 
 -10   1  24      142.68      132.88      8.06 o 
  -9   1  24      540.43      526.06     13.73 o 
  -8   1  24        0.82       -0.27      2.46 o 
  -7   1  24      658.95      633.24     12.00 o 
  -6   1  24      317.53      281.84      6.80 o 
  -5   1  24      455.89      438.10      8.37 o 
  -4   1  24      558.86      519.60      8.85 o 
  -3   1  24      461.53      477.93      9.99 o 
  -2   1  24      618.93      600.38     16.09 o 
  -1   1  24     2830.21     3116.98     73.19 o 
   0   1  24      182.04      257.11     20.11 o 
   1   1  24      596.49      566.98     15.77 o 
   2   1  24        8.92       10.08      3.83 o 
   3   1  24       66.57       69.07      7.73 o 
   4   1  24      288.36      315.16     10.94 o 
   5   1  24        5.96        4.23      2.88 o 
   6   1  24       87.42      101.75      7.66 o 
   7   1  24       16.79       27.63      3.33 o 
   8   1  24      113.36      113.91      5.82 o 
   9   1  24       60.86       60.78      5.33 o 
  10   1  24       13.83       27.86      4.23 o 
  11   1  24       20.06       18.40      6.90 o 
 -12   2  24        9.12        7.60      7.05 o 
 -11   2  24       17.85       21.66      5.34 o 
 -10   2  24        0.21        2.33      5.95 o 
  -9   2  24       89.15       87.83      6.36 o 
  -8   2  24      304.58      301.76     12.34 o 
  -7   2  24      306.92      305.62      8.28 o 
  -6   2  24      668.14      623.04     18.32 o 
  -5   2  24      577.52      539.93      9.85 o 
  -4   2  24      151.36      152.42      4.49 o 
  -3   2  24      140.45      151.26      6.49 o 
  -2   2  24       81.66       66.32      3.28 o 
  -1   2  24     1069.53     1217.70     21.95 o 
   2   2  24      157.43      217.62      8.82 o 
   3   2  24       46.09       47.69      3.41 o 
   4   2  24      368.66      392.79     10.12 o 
   5   2  24      386.87      367.74     10.20 o 
   6   2  24        0.03        4.15      2.16 o 
   7   2  24      134.79      124.47      6.75 o 
   8   2  24       57.18       66.17      5.81 o 
   9   2  24       63.01       64.44     15.80 o 
  10   2  24        4.41        5.66      4.15 o 
  11   2  24        0.12        5.92      4.04 o 
 -12   3  24        5.92       21.72      6.53 o 
 -11   3  24        6.96       10.24      4.66 o 
 -10   3  24       81.22       73.59      8.34 o 
  -9   3  24       17.97       21.60      6.11 o 
  -8   3  24       36.74       34.23      4.15 o 
  -7   3  24       53.41       53.72      4.19 o 
  -6   3  24        0.04        5.83      2.06 o 
  -5   3  24      461.82      451.80      8.93 o 
  -4   3  24        2.74        0.55      1.24 o 
  -3   3  24       10.46       15.55      3.79 o 
  -2   3  24     1125.33     1105.47     22.52 o 
  -1   3  24     1283.95     1286.20     28.44 o 
   0   3  24     1156.81     1160.75     24.90 o 
   1   3  24     1959.35     2000.70     40.19 o 
   2   3  24      156.43      169.18     14.55 o 
   3   3  24        2.79       12.44      3.25 o 
   4   3  24     1156.24     1139.38     24.89 o 
   5   3  24       80.41       86.15      8.18 o 
   6   3  24      397.52      402.83     12.27 o 
   7   3  24      228.86      213.96     12.64 o 
   8   3  24        5.12        4.61      3.47 o 
   9   3  24       80.01       64.50      6.46 o 
  10   3  24       64.43       76.30      7.44 o 
  11   3  24       32.71       48.77      6.47 o 
 -11   4  24       33.07       24.54      8.24 o 
 -10   4  24       43.07       32.57      5.54 o 
  -9   4  24      260.72      237.00     11.87 o 
  -8   4  24       31.98       34.87      5.56 o 
  -7   4  24      652.94      657.80     13.90 o 
  -6   4  24      241.74      248.13     10.99 o 
  -5   4  24       21.58       22.63      2.53 o 
  -4   4  24      484.32      491.14     14.62 o 
  -3   4  24        0.49        2.11      1.87 o 
  -2   4  24      237.84      265.91      7.31 o 
  -1   4  24       51.37       58.76      2.48 o 
   0   4  24      248.81      229.94     17.48 o 
   1   4  24      218.25      243.09     23.78 o 
   2   4  24      226.72      246.73     10.91 o 
   3   4  24      758.01      777.45     22.09 o 
   4   4  24       72.29       79.69      5.65 o 
   5   4  24      143.92      167.72      8.01 o 
   6   4  24       93.04       91.29      6.68 o 
   7   4  24       42.95       45.76      8.16 o 
   8   4  24      585.02      531.65     19.44 o 
   9   4  24       19.07       26.41      5.18 o 
  10   4  24      233.97      208.35     23.97 o 
 -11   5  24       51.72       48.29      6.72 o 
 -10   5  24       33.21       36.69      5.95 o 
  -9   5  24        0.19        4.70      3.96 o 
  -8   5  24       11.53       15.59      7.86 o 
  -7   5  24       25.58       35.47      4.83 o 
  -6   5  24       76.28       89.43      5.16 o 
  -5   5  24      223.17      186.53      6.47 o 
  -4   5  24        0.00        0.36      2.23 o 
  -3   5  24       18.42       21.44      3.13 o 
  -2   5  24       48.78       58.37      4.12 o 
  -1   5  24       19.90       21.74      2.62 o 
   0   5  24      907.89      846.11     20.47 o 
   1   5  24       72.46       82.29      8.36 o 
   2   5  24       13.59       16.09      4.65 o 
   3   5  24      104.77      111.14     10.53 o 
   4   5  24     1090.06      961.69     23.84 o 
   5   5  24      339.55      320.30     11.62 o 
   6   5  24      416.42      394.40     14.11 o 
   7   5  24      260.89      263.44     11.19 o 
   8   5  24        0.07        9.71      4.14 o 
   9   5  24      176.53      173.46     11.20 o 
  10   5  24       65.02       63.00      7.72 o 
 -10   6  24        0.55       13.77      4.84 o 
  -9   6  24        1.14        2.67      3.99 o 
  -8   6  24        0.22       -2.77      4.70 o 
  -7   6  24       21.97       34.56      6.57 o 
  -6   6  24        5.14       13.81      4.27 o 
  -5   6  24        4.97        8.28      2.30 o 
  -4   6  24       23.43       33.13      5.17 o 
  -3   6  24      302.62      258.00      9.60 o 
  -2   6  24       28.87       27.07      3.44 o 
  -1   6  24      187.95      163.95      7.66 o 
   0   6  24        0.25        5.88      2.05 o 
   1   6  24        7.90        9.12      4.56 o 
   2   6  24       24.41       19.98      5.82 o 
   3   6  24      134.46      161.00     13.32 o 
   4   6  24        0.01        4.78      5.57 o 
   5   6  24        6.77        8.29      4.08 o 
   6   6  24        0.06       -1.96      3.44 o 
   7   6  24        1.68        3.41      4.05 o 
   8   6  24       14.63       19.47      5.31 o 
   9   6  24        8.88       14.29      6.28 o 
  -9   7  24        3.87       -0.50      3.99 o 
  -8   7  24       14.66       18.73     12.34 o 
  -7   7  24        2.90       14.35      6.97 o 
  -6   7  24       13.28       18.16      3.25 o 
  -5   7  24        6.24        8.78      4.06 o 
  -4   7  24       15.68       16.13      4.10 o 
  -3   7  24      258.88      251.43     10.52 o 
  -2   7  24       12.81       15.85      3.98 o 
  -1   7  24      443.08      415.36     12.34 o 
   0   7  24       34.41       46.16      4.91 o 
   1   7  24        4.70        4.40      2.21 o 
   2   7  24       14.90       13.98      9.03 o 
   3   7  24      168.85      138.37     13.09 o 
   4   7  24        0.21        1.53      3.75 o 
   5   7  24        0.00       -1.83      4.06 o 
   6   7  24       22.57       29.55      6.87 o 
   7   7  24        0.20       -4.18      4.78 o 
   8   7  24        4.02       12.54      8.96 o 
  -8   8  24        4.08       -1.67      3.46 o 
  -7   8  24       57.85       49.40      5.01 o 
  -6   8  24       42.86       42.62     10.65 o 
  -5   8  24        1.29        2.69      3.88 o 
  -4   8  24       70.09       72.56     12.49 o 
  -3   8  24       18.64       31.50      4.91 o 
  -2   8  24       13.57       15.19      5.67 o 
  -1   8  24      409.50      354.05     20.04 o 
   0   8  24      144.91      139.54      8.34 o 
   1   8  24       47.28       50.96      5.06 o 
   2   8  24      189.80      226.36     24.19 o 
   3   8  24        3.21        4.55      8.42 o 
   4   8  24      101.16       93.34     16.55 o 
   5   8  24       27.65       21.24      6.93 o 
   6   8  24       37.58       46.85      8.52 o 
   7   8  24       23.98       30.84      7.90 o 
  -7   9  24       20.48       23.03      7.65 o 
  -6   9  24       62.31       70.02      9.25 o 
  -5   9  24       13.91       23.16      8.33 o 
  -4   9  24       19.36       12.08      5.58 o 
  -3   9  24      152.80      136.94      9.39 o 
  -2   9  24      276.95      285.50     13.40 o 
  -1   9  24        4.91       11.61      3.97 o 
   0   9  24      132.84      144.10      7.96 o 
   1   9  24      207.63      204.70      9.98 o 
   2   9  24       80.64       57.04     15.08 o 
   3   9  24      203.40      175.76     23.23 o 
   4   9  24        5.14       18.29     11.64 o 
   5   9  24        7.83       23.82     11.17 o 
   6   9  24       18.28       30.28     10.18 o 
  -5  10  24        0.07       -2.89      7.40 o 
  -4  10  24       50.42       66.94      8.79 o 
  -3  10  24       13.16       15.86      5.07 o 
  -2  10  24      157.03      164.88     13.95 o 
  -1  10  24        0.03        4.49      4.77 o 
   0  10  24        6.39        5.83      3.70 o 
   1  10  24       23.92       32.74     12.38 o 
   2  10  24       10.06       17.57     12.08 o 
   3  10  24       12.06        7.40     10.73 o 
   4  10  24      103.00      103.36     20.38 o 
 -12   1  25        9.48        4.72      5.32 o 
 -11   1  25        2.16       11.42      5.00 o 
 -10   1  25        7.86        9.77      4.43 o 
  -9   1  25      127.32      131.11      7.45 o 
  -8   1  25       26.36       30.26      3.98 o 
  -7   1  25      350.84      343.72      8.10 o 
  -6   1  25        3.65       12.73      2.13 o 
  -5   1  25     1287.39     1201.88     18.08 o 
  -4   1  25       63.15       66.47      3.12 o 
  -3   1  25      367.78      355.26      9.07 o 
  -2   1  25      415.86      447.01     12.70 o 
   0   1  25      201.41      233.48     16.11 o 
   1   1  25      300.92      237.27      8.26 o 
   2   1  25      161.68      172.38      6.95 o 
   3   1  25      248.88      213.10     12.49 o 
   4   1  25      497.37      558.86     16.66 o 
   5   1  25       87.30       81.70      6.37 o 
   6   1  25       12.41       21.40      4.41 o 
   7   1  25      299.86      273.28     16.52 o 
   8   1  25       21.40       28.56      3.97 o 
   9   1  25        0.84       -1.08      2.51 o 
  10   1  25      258.37      233.96     17.60 o 
  11   1  25        3.26       -1.24      5.56 o 
 -12   2  25        0.20        2.79      7.95 o 
 -11   2  25        0.43       -2.81      4.85 o 
 -10   2  25        0.00        2.44      3.72 o 
  -9   2  25       24.67       32.42      4.36 o 
  -8   2  25        0.16        4.17      3.12 o 
  -7   2  25      260.40      235.11      8.49 o 
  -6   2  25      219.13      207.98      5.90 o 
  -5   2  25        0.31        2.00      1.58 o 
  -4   2  25      370.82      351.74     10.14 o 
  -3   2  25     2485.76     2361.56     45.37 o 
  -2   2  25      221.25      223.95      9.86 o 
  -1   2  25     2475.93     2593.90     44.18 o 
   2   2  25     1203.95     1223.08     27.86 o 
   3   2  25      812.43      797.09     19.01 o 
   4   2  25       93.54       99.38      4.49 o 
   5   2  25      399.16      365.75     10.06 o 
   6   2  25      611.74      584.13     13.01 o 
   7   2  25        8.15        6.18      2.96 o 
   8   2  25      208.53      204.42      9.08 o 
   9   2  25       14.74       24.53      4.36 o 
  10   2  25        2.10        6.28      3.79 o 
  11   2  25        1.27        5.23      3.41 o 
 -11   3  25        8.35       -1.40      6.19 o 
 -10   3  25       35.23       37.48      5.65 o 
  -9   3  25       19.28       14.44      3.82 o 
  -8   3  25       24.22       24.95      3.64 o 
  -7   3  25        0.09        2.44      2.18 o 
  -6   3  25      248.74      222.11      6.25 o 
  -5   3  25       14.69       14.78      2.04 o 
  -4   3  25      334.52      331.33      8.08 o 
  -3   3  25      364.54      368.05      8.93 o 
  -2   3  25      933.87      944.23     25.51 o 
  -1   3  25     2975.52     2808.79     66.78 o 
   0   3  25        0.09        5.76      2.20 o 
   1   3  25     3372.93     3130.35     75.78 o 
   2   3  25     1146.93     1237.37     49.60 o 
   3   3  25     1337.87     1284.08     26.99 o 
   4   3  25      998.92     1001.19     22.31 o 
   5   3  25       64.90       76.53      8.01 o 
   6   3  25      265.07      248.10      9.18 o 
   7   3  25      273.58      269.92     19.22 o 
   8   3  25       39.24       54.99      5.72 o 
   9   3  25       23.36       23.35      4.75 o 
  10   3  25       42.98       39.70      8.49 o 
  11   3  25       10.23       14.29      4.70 o 
 -11   4  25        3.80        8.58      4.51 o 
 -10   4  25        2.82        4.23      4.05 o 
  -9   4  25        0.39        7.88      5.94 o 
  -8   4  25      237.48      237.96     12.27 o 
  -7   4  25        0.69       10.29      2.73 o 
  -6   4  25      280.45      278.66      7.71 o 
  -5   4  25      472.31      454.31      9.14 o 
  -4   4  25      247.25      255.91      8.08 o 
  -3   4  25        5.41        5.37      1.96 o 
  -2   4  25      856.63      838.16     16.37 o 
  -1   4  25      216.02      208.58      7.43 o 
   0   4  25      682.64      643.35     26.27 o 
   1   4  25      784.67      797.85     28.81 o 
   2   4  25       93.71       88.57      7.14 o 
   3   4  25      439.37      457.16     12.83 o 
   4   4  25        7.20       10.78      2.95 o 
   5   4  25      269.83      270.27      9.86 o 
   6   4  25        0.19        8.87      3.24 o 
   7   4  25        3.62        9.25      3.60 o 
   8   4  25      219.48      225.30     10.72 o 
   9   4  25      139.60      143.11      9.64 o 
  10   4  25        2.23        2.75      4.24 o 
 -11   5  25       60.40       65.22      7.30 o 
 -10   5  25       24.21       19.55      4.92 o 
  -9   5  25       83.63       79.03      7.02 o 
  -8   5  25      150.30      153.79      8.48 o 
  -7   5  25      153.47      175.98      7.32 o 
  -6   5  25      478.54      448.89     10.52 o 
  -5   5  25        9.12       15.74      2.48 o 
  -4   5  25        9.30       20.06      3.70 o 
  -3   5  25        0.07        0.73      2.08 o 
  -2   5  25       17.00       23.99      2.96 o 
  -1   5  25      659.67      645.07     13.55 o 
   0   5  25      180.94      225.41      8.67 o 
   1   5  25        9.81        6.43      3.88 o 
   2   5  25       47.19       51.42      6.80 o 
   3   5  25      346.70      341.15     40.55 o 
   4   5  25      105.90      121.89     10.44 o 
   5   5  25      419.89      417.92     13.61 o 
   6   5  25        0.21       10.99      3.89 o 
   7   5  25      108.16      109.19      8.34 o 
   8   5  25       42.43       42.26      9.04 o 
   9   5  25        2.46        7.87      6.28 o 
  10   5  25       41.47       41.27      6.79 o 
 -10   6  25      344.13      340.93     13.16 o 
  -9   6  25       20.91       28.77      5.26 o 
  -8   6  25      183.94      178.21      9.33 o 
  -7   6  25      110.74      113.55      7.29 o 
  -6   6  25        4.84        8.77      2.78 o 
  -5   6  25      201.47      183.90      8.43 o 
  -4   6  25      786.74      761.26     19.59 o 
  -3   6  25       22.55       29.77      5.23 o 
  -2   6  25      115.13      125.04      6.14 o 
  -1   6  25      105.61      110.61      5.63 o 
   0   6  25      145.72      131.09      7.49 o 
   1   6  25      425.38      376.10     26.06 o 
   2   6  25       42.40       52.45     13.02 o 
   3   6  25       43.06       39.55      9.99 o 
   4   6  25       66.11       72.84      7.97 o 
   5   6  25       23.70       33.70      8.65 o 
   6   6  25        0.07        1.34      3.59 o 
   7   6  25      155.80      145.73     10.18 o 
   8   6  25       64.63       63.96      7.61 o 
   9   6  25       61.60       32.65      7.33 o 
  -9   7  25       34.73       30.53      8.57 o 
  -8   7  25      131.37      115.82     11.57 o 
  -7   7  25        0.42        7.09      3.29 o 
  -6   7  25      416.80      406.61     10.61 o 
  -5   7  25      102.58       85.66      8.23 o 
  -4   7  25      202.81      194.06     14.91 o 
  -3   7  25      285.28      277.90     10.63 o 
  -2   7  25       66.19       72.78      6.60 o 
  -1   7  25      557.47      523.18     14.25 o 
   0   7  25      860.35      769.54     16.72 o 
   1   7  25        0.06        2.18      5.10 o 
   2   7  25       36.25       41.31      7.86 o 
   3   7  25       11.32       15.26     17.58 o 
   4   7  25        4.82        3.93      4.08 o 
   5   7  25       71.69       76.94      7.93 o 
   6   7  25       19.89       20.58      6.49 o 
   7   7  25       18.75       19.88      6.31 o 
   8   7  25        8.81       11.99      6.22 o 
  -8   8  25       73.53       80.72     10.39 o 
  -7   8  25        9.05        5.94      5.21 o 
  -6   8  25        2.32       -2.47      4.18 o 
  -5   8  25      136.31      125.89      9.27 o 
  -4   8  25      173.95      183.58     10.68 o 
  -3   8  25       18.12       19.00      4.34 o 
  -2   8  25      134.94      134.71     11.91 o 
  -1   8  25       13.62       22.20      4.07 o 
   0   8  25       29.55       26.58      3.86 o 
   1   8  25      337.35      329.50     11.26 o 
   2   8  25        0.03       10.67      8.36 o 
   3   8  25      175.36      174.48     21.69 o 
   4   8  25        3.44        3.02      8.41 o 
   5   8  25        6.84        7.22      6.09 o 
   6   8  25       15.93       24.78      7.69 o 
   7   8  25        6.97       10.99      6.57 o 
  -6   9  25       32.90       27.49      6.98 o 
  -5   9  25       77.28       59.21     12.98 o 
  -4   9  25       20.37        6.86      4.41 o 
  -3   9  25        0.08        7.31      4.07 o 
  -2   9  25        0.82        5.94      3.74 o 
  -1   9  25      342.58      309.54     11.41 o 
   0   9  25        2.39        6.24      3.36 o 
   1   9  25        9.86       12.77      3.27 o 
   2   9  25        2.26        1.45      9.09 o 
   3   9  25       42.33       66.96     15.88 o 
   4   9  25       34.94       32.99     13.49 o 
   5   9  25      259.50      241.72     18.32 o 
   6   9  25        7.88       34.96      8.72 o 
  -4  10  25       19.76       22.68      6.29 o 
  -3  10  25      202.44      196.60     10.89 o 
  -2  10  25        1.22        9.24      8.06 o 
  -1  10  25      116.51      129.26      8.59 o 
   0  10  25        2.85        1.87      3.94 o 
   1  10  25       45.69       25.78     13.37 o 
   2  10  25        6.61       11.58     11.61 o 
   3  10  25      216.21      158.11     23.73 o 
 -12   0  26       13.54        7.92      8.30 o 
 -11   0  26      170.78      192.40     14.40 o 
 -10   0  26      485.76      491.99     19.60 o 
  -9   0  26     1130.41     1082.56     35.75 o 
  -8   0  26      259.86      251.56     15.07 o 
  -7   0  26     1533.17     1421.14     40.84 o 
  -6   0  26      689.16      645.82     21.21 o 
  -5   0  26        2.51        4.51      2.67 o 
  -4   0  26     1857.30     1786.96     34.70 o 
  -3   0  26      224.34      194.13     11.93 o 
  -1   0  26     4333.58     4255.22     99.82 o 
   0   0  26      842.27      884.43     22.16 o 
   3   0  26      654.26      620.71     16.62 o 
   4   0  26       70.61       84.04      8.21 o 
   5   0  26     1249.87     1233.94     46.83 o 
   6   0  26       27.71       31.53      7.08 o 
   7   0  26      130.96      145.07     14.85 o 
   8   0  26      326.44      307.64     21.08 o 
   9   0  26       72.85       84.71     14.42 o 
  10   0  26      108.84      110.27     12.55 o 
  11   0  26       30.05       23.51     12.02 o 
 -12   1  26       30.82       37.94      7.83 o 
 -11   1  26      351.15      322.81     24.42 o 
 -10   1  26       45.60       57.54      5.83 o 
  -9   1  26        5.24       11.29      3.33 o 
  -8   1  26      780.85      759.22     16.71 o 
  -7   1  26      658.47      642.36     12.15 o 
  -6   1  26      947.45      861.90     14.37 o 
  -5   1  26     3317.94     3143.67     42.13 o 
  -4   1  26      568.10      558.31     10.10 o 
  -3   1  26      632.50      586.36     15.76 o 
  -2   1  26      435.57      336.63     13.05 o 
  -1   1  26      962.99     1062.18     26.61 o 
   0   1  26     1358.98     1408.67     35.50 o 
   1   1  26      948.57      982.04     25.52 o 
   2   1  26        3.20       12.56      3.37 o 
   3   1  26      650.16      659.71     27.49 o 
   4   1  26      754.68      730.89     20.64 o 
   5   1  26      431.84      418.49     14.33 o 
   6   1  26      285.11      273.05     11.93 o 
   7   1  26       58.50       62.36      9.10 o 
   8   1  26      172.63      171.60     10.34 o 
   9   1  26       36.46       38.29      6.38 o 
  10   1  26       80.29       95.14     11.64 o 
  11   1  26       13.48       12.96      6.21 o 
 -12   2  26        1.75        2.70      5.25 o 
 -11   2  26       24.37       27.74      7.93 o 
 -10   2  26       68.02       73.06      9.19 o 
  -9   2  26      267.44      266.45      9.63 o 
  -8   2  26        4.33        3.06      2.51 o 
  -7   2  26       25.26       21.09      2.83 o 
  -6   2  26        0.62        4.13      1.84 o 
  -5   2  26      278.17      274.39      6.29 o 
  -4   2  26     1857.30     1771.01     27.74 o 
  -3   2  26     1860.19     1700.97     33.04 o 
  -2   2  26     2101.85     2057.41     37.87 o 
  -1   2  26     3083.25     3234.05     62.53 o 
   1   2  26      477.95      405.37     15.23 o 
   2   2  26     1328.98     1347.45     30.21 o 
   3   2  26      128.23      125.96      6.31 o 
   4   2  26     1129.95     1067.29     18.76 o 
   5   2  26      165.89      154.44      7.63 o 
   6   2  26        7.65       16.39      2.53 o 
   7   2  26       24.52       26.86      4.50 o 
   8   2  26        0.19        8.72      3.09 o 
   9   2  26        6.99       12.28      5.95 o 
  10   2  26       41.63       33.80      4.47 o 
  11   2  26       14.52        6.83      7.33 o 
 -11   3  26       13.26        5.63      4.38 o 
 -10   3  26        7.40       12.31      5.21 o 
  -9   3  26        0.66        4.62      3.26 o 
  -8   3  26       88.18       80.79      5.83 o 
  -7   3  26       10.56        8.41      2.56 o 
  -6   3  26      804.23      770.59     13.63 o 
  -5   3  26      194.05      182.19      5.12 o 
  -4   3  26      133.83      129.30      6.22 o 
  -3   3  26      810.66      757.89     15.98 o 
  -2   3  26      463.71      442.91     14.78 o 
  -1   3  26      176.70      202.02      9.12 o 
   0   3  26     1098.47     1140.65     24.61 o 
   1   3  26       10.96       26.38      4.76 o 
   2   3  26     1247.29     1263.59     51.34 o 
   3   3  26      509.11      511.84     21.16 o 
   4   3  26       50.09       56.81      4.56 o 
   5   3  26      184.29      176.86      8.05 o 
   6   3  26      220.72      208.19      9.24 o 
   7   3  26      137.79      126.16     13.76 o 
   8   3  26      319.13      301.71     11.57 o 
   9   3  26       15.53       16.13      5.55 o 
  10   3  26       12.38       10.20      4.57 o 
 -11   4  26        3.41        1.99      4.26 o 
 -10   4  26       71.32       68.92      6.96 o 
  -9   4  26       29.43       27.37      6.80 o 
  -8   4  26        2.83        6.35      3.18 o 
  -7   4  26       10.01        7.54      2.54 o 
  -6   4  26        4.12        7.27      2.26 o 
  -5   4  26       48.02       55.06      3.22 o 
  -4   4  26      327.83      320.47     10.97 o 
  -3   4  26      642.71      658.78     14.11 o 
  -2   4  26      142.90      160.53      5.41 o 
  -1   4  26      741.11      729.72     17.34 o 
   0   4  26       34.88       42.40      5.38 o 
   1   4  26       79.54       69.01      8.03 o 
   2   4  26      328.71      330.37     13.92 o 
   3   4  26      326.70      309.11      9.93 o 
   4   4  26      764.34      714.05     17.97 o 
   5   4  26      297.89      292.76     10.25 o 
   6   4  26      508.73      490.54     19.23 o 
   7   4  26      588.51      531.03     15.89 o 
   8   4  26        7.40       13.27      4.19 o 
   9   4  26      158.95      139.37      9.30 o 
  10   4  26      129.81      143.85     10.51 o 
 -10   5  26        2.77        5.86      4.26 o 
  -9   5  26       10.59       14.92      4.44 o 
  -8   5  26        2.69        5.21      6.15 o 
  -7   5  26      252.52      255.45     13.46 o 
  -6   5  26       15.10       24.58      4.59 o 
  -5   5  26      134.25      161.14      5.29 o 
  -4   5  26      203.83      188.05      8.17 o 
  -3   5  26       25.19       23.25      3.16 o 
  -2   5  26       66.78       76.24      4.54 o 
  -1   5  26      642.47      622.02     13.76 o 
   0   5  26      549.26      512.18     19.42 o 
   1   5  26        0.10       -0.72      3.30 o 
   2   5  26      365.72      371.39     26.94 o 
   3   5  26        0.30       -2.07      3.50 o 
   4   5  26       78.57       83.64      8.74 o 
   5   5  26       54.66       59.68      5.79 o 
   6   5  26      117.99      104.86      7.79 o 
   7   5  26        6.78        3.61      3.73 o 
   8   5  26      235.91      236.64     16.02 o 
   9   5  26       52.02       47.55      6.54 o 
  10   5  26       32.34       40.00      6.61 o 
 -10   6  26        0.84       12.16      4.68 o 
  -9   6  26        0.70        5.65      4.38 o 
  -8   6  26       21.29       22.91      4.45 o 
  -7   6  26       32.82       41.50      4.37 o 
  -6   6  26       17.92       21.66      3.08 o 
  -5   6  26      199.86      199.87      9.38 o 
  -4   6  26        0.67        2.29      2.87 o 
  -3   6  26       11.24       12.12      3.04 o 
  -2   6  26       53.28       52.97      4.24 o 
  -1   6  26        0.03        5.67      2.05 o 
   0   6  26       17.91       11.34      3.41 o 
   1   6  26       41.10       48.85      7.28 o 
   2   6  26       66.15       58.94      8.08 o 
   3   6  26       27.46       43.79      9.10 o 
   4   6  26      237.95      231.54     11.57 o 
   5   6  26        1.45       -2.12      3.45 o 
   6   6  26      118.97      132.24      9.37 o 
   7   6  26        4.02        2.08      6.73 o 
   8   6  26        3.71        3.26      4.23 o 
   9   6  26        1.49        1.92      6.47 o 
  -9   7  26        0.49       -5.18      6.04 o 
  -8   7  26       24.47       24.28      4.50 o 
  -7   7  26       58.58       60.23      9.87 o 
  -6   7  26        0.54        9.16      4.79 o 
  -5   7  26       25.51       39.24      6.36 o 
  -4   7  26       49.40       56.02      5.88 o 
  -3   7  26       82.42      102.89      7.21 o 
  -2   7  26       76.93       70.68      8.58 o 
  -1   7  26      185.15      179.08      7.65 o 
   0   7  26        9.67       16.86      2.56 o 
   1   7  26       48.33       48.66     10.21 o 
   2   7  26       32.45       26.40      6.87 o 
   3   7  26       67.89       84.31     10.73 o 
   4   7  26        0.34        0.47      3.86 o 
   5   7  26        9.39       31.44      9.73 o 
   6   7  26       17.02       15.38      6.60 o 
   7   7  26        1.36       -5.95      5.95 o 
   8   7  26        9.16       13.08      6.13 o 
  -8   8  26        0.25       -0.63      5.37 o 
  -7   8  26       16.55       20.48      6.58 o 
  -6   8  26        0.32        1.30      4.53 o 
  -5   8  26        0.12        2.28      3.75 o 
  -4   8  26        4.51        7.96      3.84 o 
  -3   8  26       49.50       53.04      8.34 o 
  -2   8  26       39.83       51.12      5.48 o 
  -1   8  26        8.95        8.33      3.29 o 
   0   8  26      484.68      469.81     19.03 o 
   1   8  26       58.84       60.19     13.34 o 
   2   8  26       39.95       52.75     12.90 o 
   3   8  26      145.60      138.03     19.24 o 
   4   8  26      118.92      116.47     11.88 o 
   5   8  26      164.90      196.45     17.64 o 
   6   8  26      289.36      331.99     18.43 o 
   7   8  26       13.44       16.40      6.92 o 
  -6   9  26        9.25       11.61      5.97 o 
  -5   9  26       73.25       77.71      7.89 o 
  -4   9  26        8.10        8.97      4.33 o 
  -3   9  26       85.12       97.91      8.04 o 
  -2   9  26       37.51       21.41      6.24 o 
  -1   9  26       32.09       29.79      4.60 o 
   0   9  26      132.86      122.31     14.18 o 
   1   9  26       84.57       82.04     16.87 o 
   2   9  26      148.78      144.29     21.40 o 
   3   9  26       18.48       10.52     10.62 o 
   4   9  26       94.34      111.37     16.19 o 
   5   9  26       27.64       36.97     17.47 o 
  -4  10  26        0.01        6.29      6.12 o 
  -3  10  26      185.83      196.19     10.79 o 
  -2  10  26       24.72       36.73      5.68 o 
  -1  10  26       61.60       58.53      6.13 o 
   0  10  26       19.04       19.38      4.55 o 
   1  10  26        5.28       -3.86     10.02 o 
   2  10  26        0.12        3.53     10.61 o 
   3  10  26       14.22        8.37     11.61 o 
 -12   1  27        9.11        9.57      5.66 o 
 -11   1  27        5.95       15.54      4.90 o 
 -10   1  27       22.17       30.43      4.79 o 
  -9   1  27       28.45       24.25      4.03 o 
  -8   1  27        0.75        5.06      2.82 o 
  -7   1  27       23.98       31.81      3.01 o 
  -6   1  27      119.61      120.76      4.82 o 
  -5   1  27        3.48       17.51      2.20 o 
  -4   1  27       76.89       87.66      5.71 o 
  -3   1  27       53.27       66.81      3.39 o 
  -2   1  27      437.43      451.67     16.29 o 
  -1   1  27     2663.76     2938.25     69.41 o 
   0   1  27      708.72      804.35     21.84 o 
   1   1  27      844.29      937.68     24.65 o 
   2   1  27      115.38      124.15      6.00 o 
   3   1  27       97.52      117.64      9.39 o 
   4   1  27       51.90       62.73      4.96 o 
   5   1  27        0.53        8.71      3.12 o 
   6   1  27       26.47       33.19      5.07 o 
   7   1  27       49.14       48.00      7.40 o 
   8   1  27       13.05       21.43      4.69 o 
   9   1  27      128.69      120.61      9.59 o 
  10   1  27       17.35       13.71      7.11 o 
  11   1  27        7.71        5.41      8.58 o 
 -12   2  27       17.03       11.45      5.04 o 
 -11   2  27        0.91        2.52      4.33 o 
 -10   2  27        7.42        7.60      3.77 o 
  -9   2  27       23.54       29.15      4.23 o 
  -8   2  27       22.38       30.84      3.53 o 
  -7   2  27       78.19       67.64      4.20 o 
  -6   2  27       57.90       69.29      3.85 o 
  -5   2  27       93.99      101.94      3.97 o 
  -4   2  27       51.16       41.81      3.63 o 
  -3   2  27        8.88       12.81      2.07 o 
  -2   2  27      883.14      832.63     21.25 o 
  -1   2  27      486.03      559.18     15.75 o 
   1   2  27      299.27      301.77     11.89 o 
   2   2  27       71.87       71.31      3.27 o 
   3   2  27      191.17      206.14      7.08 o 
   4   2  27      384.88      382.39      9.33 o 
   5   2  27        9.14       18.36      2.34 o 
   6   2  27      364.80      338.18      8.65 o 
   7   2  27      126.57      134.89      8.47 o 
   8   2  27        4.47       11.29      3.00 o 
   9   2  27       16.67       23.67      3.56 o 
  10   2  27      126.48      123.71     13.28 o 
  11   2  27        2.05       -5.60     10.75 o 
 -11   3  27        0.03       -1.07      3.92 o 
 -10   3  27        1.35       -0.18      5.63 o 
  -9   3  27        0.07       -0.21      4.49 o 
  -8   3  27       23.15       26.98      4.25 o 
  -7   3  27      122.08      129.71      5.96 o 
  -6   3  27        6.65       13.63      2.29 o 
  -5   3  27       78.08       71.91      3.41 o 
  -4   3  27        0.04        0.61      1.64 o 
  -3   3  27        0.46        1.64      1.71 o 
  -2   3  27        0.04        2.01      1.36 o 
  -1   3  27      182.25      172.33      8.37 o 
   0   3  27      943.90      852.43     19.18 o 
   1   3  27     1541.64     1549.16     39.68 o 
   2   3  27     1453.75     1434.03     36.71 o 
   3   3  27      898.80      863.54     19.14 o 
   4   3  27      183.52      211.02      7.42 o 
   5   3  27       19.76       25.64      3.36 o 
   6   3  27      363.69      359.30     20.35 o 
   7   3  27        0.02        7.60      3.66 o 
   8   3  27      249.56      222.15      9.46 o 
   9   3  27        2.66        0.81      3.38 o 
  10   3  27        0.81        4.37      3.67 o 
 -11   4  27       11.64       17.08      5.09 o 
 -10   4  27        6.33       19.34      4.75 o 
  -9   4  27       26.63       20.66      4.58 o 
  -8   4  27      113.63      116.96     12.80 o 
  -7   4  27        5.35        5.10      2.84 o 
  -6   4  27       62.87       71.11      4.31 o 
  -5   4  27      270.12      272.47      8.00 o 
  -4   4  27        1.31        4.34      2.18 o 
  -3   4  27      306.70      291.08     12.59 o 
  -2   4  27      129.75      139.08      4.94 o 
  -1   4  27      775.60      742.78     17.49 o 
   0   4  27        1.55        4.59      3.06 o 
   1   4  27        8.66       -0.05      2.88 o 
   2   4  27      166.78      165.37     10.11 o 
   3   4  27      145.28      142.42      7.19 o 
   4   4  27      306.73      320.03     13.31 o 
   5   4  27      617.44      636.51     21.78 o 
   6   4  27      118.79      122.20      7.60 o 
   7   4  27       60.51       72.55      6.38 o 
   8   4  27       77.33      103.50     11.51 o 
   9   4  27       16.61       16.39      4.64 o 
  10   4  27        2.07        1.50      3.94 o 
 -10   5  27      182.07      176.18     12.79 o 
  -9   5  27       72.04       81.90      7.75 o 
  -8   5  27       97.57      101.66      6.58 o 
  -7   5  27      284.34      287.66      8.89 o 
  -6   5  27       15.24       10.06      2.53 o 
  -5   5  27     1259.36     1196.21     31.26 o 
  -4   5  27      636.83      608.46     14.58 o 
  -3   5  27       68.33       68.29      4.69 o 
  -2   5  27      236.73      211.39     10.52 o 
  -1   5  27      308.05      327.34     18.33 o 
   0   5  27       35.39       39.62     10.03 o 
   1   5  27      105.10      139.38     28.96 o 
   2   5  27        9.49       14.27      9.69 o 
   3   5  27        0.25        6.45      4.08 o 
   4   5  27      199.28      200.75      9.14 o 
   5   5  27      526.02      524.78     23.87 o 
   6   5  27      118.75      104.16      7.84 o 
   7   5  27       55.57       47.22      5.82 o 
   8   5  27       14.30       14.91      5.40 o 
   9   5  27       40.41       43.19      6.25 o 
 -10   6  27       44.75       54.66      6.43 o 
  -9   6  27      203.94      190.66     12.89 o 
  -8   6  27       95.41       90.48      7.83 o 
  -7   6  27      108.95      104.38      6.06 o 
  -6   6  27      362.94      342.11     12.73 o 
  -5   6  27       89.35       94.16      7.26 o 
  -4   6  27       18.94       19.13      3.84 o 
  -3   6  27     1001.76     1017.91     32.43 o 
  -2   6  27       98.40      104.43      7.50 o 
  -1   6  27      239.89      244.41      7.37 o 
   0   6  27      813.51      812.92     28.37 o 
   1   6  27       13.74       22.94      8.97 o 
   2   6  27       94.34       92.43     20.85 o 
   3   6  27      896.08      814.98     28.71 o 
   4   6  27        2.41        5.14      5.64 o 
   5   6  27       18.05       26.35      4.92 o 
   6   6  27      210.54      204.22     29.21 o 
   7   6  27       15.79       14.98      4.82 o 
   8   6  27      183.69      203.07     11.62 o 
   9   6  27       81.62       62.49      7.74 o 
  -9   7  27        3.29        7.91      4.31 o 
  -8   7  27        6.31        7.73      3.54 o 
  -7   7  27      239.17      272.64     14.24 o 
  -6   7  27       90.79       90.74      7.98 o 
  -5   7  27      496.87      491.50     21.51 o 
  -4   7  27      442.34      454.21     21.86 o 
  -3   7  27       41.77       43.73      9.96 o 
  -2   7  27       51.09       61.72      6.18 o 
  -1   7  27     1076.95     1030.39     23.12 o 
   0   7  27        5.80        8.82      3.87 o 
   1   7  27      467.01      457.36     25.15 o 
   2   7  27      123.25      142.67     13.29 o 
   3   7  27       65.35       81.49     10.74 o 
   4   7  27      195.00      188.99     11.76 o 
   5   7  27      172.33      158.21     10.98 o 
   6   7  27      154.46      123.97     10.01 o 
   7   7  27        0.76        3.73      7.05 o 
   8   7  27       36.57       39.02     15.32 o 
  -8   8  27       24.83       33.52      7.74 o 
  -7   8  27        2.15       11.98      5.70 o 
  -6   8  27       27.96       29.01      5.61 o 
  -5   8  27      184.29      180.34     10.85 o 
  -4   8  27       71.18       76.65      9.61 o 
  -3   8  27      115.28      113.41      7.85 o 
  -2   8  27       27.43       29.01      6.21 o 
  -1   8  27      105.74      104.92      6.68 o 
   0   8  27      431.66      414.85     11.40 o 
   1   8  27      137.17      130.16     18.70 o 
   2   8  27      140.94      152.34     19.73 o 
   3   8  27      125.14      114.67     17.59 o 
   4   8  27       20.82       37.65      7.56 o 
   5   8  27       82.86       88.81     10.86 o 
   6   8  27       30.50       23.51      7.37 o 
   7   8  27       10.05       12.52      6.60 o 
  -6   9  27       12.66        7.11      5.56 o 
  -5   9  27       33.99       44.01      8.13 o 
  -4   9  27       41.16       35.35      6.30 o 
  -3   9  27       31.18       32.36      6.80 o 
  -2   9  27       22.87       29.41      4.82 o 
  -1   9  27       19.86        9.31      3.62 o 
   0   9  27       25.86       25.19      3.84 o 
   1   9  27        4.65        2.92      8.92 o 
   2   9  27        0.00       -5.94      8.40 o 
   3   9  27        0.02       -3.89      8.56 o 
   4   9  27       56.38       61.66     16.39 o 
   5   9  27       34.60       34.23      8.45 o 
  -4  10  27       10.03        6.23      4.69 o 
  -3  10  27        0.01        3.53      4.14 o 
  -2  10  27       58.85       50.97      6.12 o 
  -1  10  27        4.22        5.55      4.05 o 
   0  10  27       14.51       13.91     11.82 o 
   1  10  27        1.38        1.56     10.26 o 
   2  10  27        0.20       -9.62     10.07 o 
   3  10  27        2.46       -0.65     10.12 o 
 -12   0  28        6.63       39.77     10.64 o 
 -11   0  28      198.93      259.06     16.51 o 
 -10   0  28      851.63      763.87     25.79 o 
  -9   0  28       87.29      105.40     12.57 o 
  -8   0  28     2229.16     2165.96     53.42 o 
  -7   0  28      230.57      243.56      9.54 o 
  -6   0  28      557.70      567.18     14.90 o 
  -5   0  28     3671.57     3464.16     65.03 o 
  -4   0  28     1752.09     1647.59     32.02 o 
  -3   0  28      532.14      464.73     21.61 o 
  -1   0  28      363.80      391.47     11.97 o 
   0   0  28       38.70       25.09      2.51 o 
   3   0  28     2871.70     2857.67     96.30 o 
   4   0  28     1175.08     1171.34     43.59 o 
   5   0  28        0.40        3.36      3.85 o 
   6   0  28       55.81       78.28      9.97 o 
   7   0  28      953.54      852.08     38.10 o 
   8   0  28        7.48       13.26      7.43 o 
   9   0  28      655.99      550.88     32.18 o 
  10   0  28       69.79       61.79     13.43 o 
  11   0  28      108.96       99.42     18.35 o 
 -12   1  28      133.50      126.52      9.80 o 
 -11   1  28       37.30       53.82      5.92 o 
 -10   1  28      369.59      342.45     23.76 o 
  -9   1  28      117.10      125.05      7.29 o 
  -8   1  28       21.54       24.58      5.44 o 
  -7   1  28      257.61      250.13      6.79 o 
  -6   1  28     2259.81     2203.14     31.08 o 
  -5   1  28      274.84      274.52      7.73 o 
  -4   1  28     3819.83     3558.53     51.77 o 
  -3   1  28      778.02      726.34     20.11 o 
  -1   1  28     3146.92     3266.89     61.09 o 
   0   1  28     1781.89     1887.14     50.74 o 
   1   1  28      779.49      829.75     22.31 o 
   2   1  28     1065.06     1023.80     38.53 o 
   3   1  28     1038.29     1000.70     38.84 o 
   4   1  28      273.17      280.13     10.16 o 
   5   1  28     1245.78     1180.88     32.13 o 
   6   1  28      144.65      161.30      8.94 o 
   7   1  28      275.17      244.00     12.24 o 
   8   1  28      103.46      118.60     10.91 o 
   9   1  28       11.25       16.60      5.23 o 
  10   1  28        3.86       15.96     11.96 o 
  11   1  28       16.51        5.31      6.18 o 
 -12   2  28       21.16       19.72      6.45 o 
 -11   2  28        2.15       -3.70      3.70 o 
 -10   2  28      168.25      148.76      8.54 o 
  -9   2  28        2.23        8.60      3.33 o 
  -8   2  28      297.41      280.94      8.35 o 
  -7   2  28        2.45        6.81      2.17 o 
  -6   2  28      123.88      129.08      5.00 o 
  -5   2  28      730.46      736.24     12.23 o 
  -4   2  28     2258.31     2135.20     32.80 o 
  -3   2  28      211.29      182.40      5.81 o 
  -2   2  28     1988.74     1757.34     64.86 o 
  -1   2  28        1.28        3.23      2.67 o 
   1   2  28     1181.86     1114.83     25.24 o 
   2   2  28      172.30      210.96     13.89 o 
   3   2  28     4648.73     4665.02    159.67 o 
   4   2  28      163.80      169.96     10.11 o 
   5   2  28      710.55      667.15     20.85 o 
   6   2  28        3.92        6.07      3.07 o 
   7   2  28       32.38       35.24      8.86 o 
   8   2  28       33.96       47.57      7.51 o 
   9   2  28      358.52      341.30     21.21 o 
  10   2  28        0.52        3.01      5.97 o 
 -11   3  28       20.72       22.35      5.34 o 
 -10   3  28       78.30       64.67      6.68 o 
  -9   3  28        6.73        8.39      3.48 o 
  -8   3  28       41.41       41.32      4.08 o 
  -7   3  28        0.33        2.32      2.23 o 
  -6   3  28      358.30      319.85      7.50 o 
  -5   3  28      148.76      149.81      4.46 o 
  -4   3  28       82.80       77.24      4.63 o 
  -3   3  28      210.83      203.21      9.65 o 
  -2   3  28       42.97       46.21      2.45 o 
  -1   3  28      407.86      468.16     15.72 o 
   0   3  28      100.50      114.66      6.78 o 
   1   3  28     1156.35     1238.56     50.43 o 
   2   3  28        0.93        6.59      2.65 o 
   3   3  28       29.26       25.66      6.33 o 
   4   3  28      743.88      700.28     16.53 o 
   5   3  28       17.00       22.64      3.34 o 
   6   3  28      134.31      128.82      6.61 o 
   7   3  28      219.48      193.73     12.20 o 
   8   3  28       31.67       36.58      4.60 o 
   9   3  28       16.09       15.17      3.88 o 
  10   3  28      118.36      121.60      6.90 o 
 -11   4  28       11.96        5.84      7.03 o 
 -10   4  28       43.52       33.03      5.52 o 
  -9   4  28       29.02       28.28      4.73 o 
  -8   4  28       31.03       33.96      5.51 o 
  -7   4  28        0.62        1.50      2.24 o 
  -6   4  28       50.44       50.18      3.61 o 
  -5   4  28       61.72       58.17      4.77 o 
  -4   4  28      224.86      217.11      7.48 o 
  -3   4  28      391.22      389.46     13.25 o 
  -2   4  28       14.13       13.74      2.02 o 
  -1   4  28      742.66      742.41     17.33 o 
   0   4  28        1.06        1.30      3.33 o 
   1   4  28      191.30      178.75      9.48 o 
   2   4  28       49.66       38.98      5.16 o 
   3   4  28       17.17       26.37      3.51 o 
   4   4  28      160.92      179.92      8.97 o 
   5   4  28       53.24       52.19      5.94 o 
   6   4  28      231.47      223.50     10.77 o 
   7   4  28        6.29        5.84      3.37 o 
   8   4  28      194.73      185.06      9.17 o 
   9   4  28       67.32       68.00      6.66 o 
  10   4  28       20.60       27.67      5.12 o 
 -10   5  28        0.24        1.84      6.95 o 
  -9   5  28       94.56       90.51      7.26 o 
  -8   5  28       20.99       21.61      3.84 o 
  -7   5  28       52.19       53.07      4.30 o 
  -6   5  28        7.39        6.41      2.30 o 
  -5   5  28       86.39       88.70      6.65 o 
  -4   5  28       97.36      103.68      8.86 o 
  -3   5  28      177.69      195.30      7.06 o 
  -2   5  28        0.08       -0.79      2.21 o 
  -1   5  28       43.18       44.66      4.51 o 
   0   5  28        3.45        1.64      3.61 o 
   1   5  28        0.04       -2.75      6.09 o 
   2   5  28       21.88       23.44      5.28 o 
   3   5  28      509.09      485.81     16.35 o 
   4   5  28      360.66      337.81     12.73 o 
   5   5  28      109.57      112.74      7.63 o 
   6   5  28       92.48      101.97      7.59 o 
   7   5  28       33.76       36.71      5.98 o 
   8   5  28       99.60       94.61      9.46 o 
   9   5  28       59.75       63.68      7.02 o 
 -10   6  28        4.62       13.88      5.31 o 
  -9   6  28        1.03       11.13      4.14 o 
  -8   6  28       29.24       31.82      4.50 o 
  -7   6  28        5.50       13.35      3.10 o 
  -6   6  28       95.85       97.18      7.76 o 
  -5   6  28        3.12        7.13      3.39 o 
  -4   6  28       59.26       50.49      5.22 o 
  -3   6  28        6.71       15.05      3.07 o 
  -2   6  28       45.20       46.54      4.35 o 
  -1   6  28       27.63       36.84      3.26 o 
   0   6  28       32.68       44.39      7.24 o 
   1   6  28      217.78      211.60     13.37 o 
   2   6  28        4.82        5.62      4.75 o 
   3   6  28      243.53      252.37     15.21 o 
   4   6  28       32.36       35.05      5.44 o 
   5   6  28      195.65      193.62     16.43 o 
   6   6  28       72.38       82.47     10.72 o 
   7   6  28       10.07        4.25      4.03 o 
   8   6  28       70.56       67.84      7.45 o 
   9   6  28        0.10       -0.43      4.42 o 
  -9   7  28        0.01       -1.81      4.96 o 
  -8   7  28        1.57        2.02      5.14 o 
  -7   7  28        1.97        5.90      4.89 o 
  -6   7  28       20.00       12.54      6.60 o 
  -5   7  28      118.18      128.88      8.77 o 
  -4   7  28        1.43        4.57      3.64 o 
  -3   7  28       27.86       28.46      4.20 o 
  -2   7  28       43.76       51.23      5.22 o 
  -1   7  28       69.16       86.48      5.17 o 
   0   7  28        4.91       14.42      6.23 o 
   1   7  28       18.18       28.90      7.18 o 
   2   7  28      217.90      239.90     32.69 o 
   3   7  28      159.65      134.92     12.91 o 
   4   7  28      107.04      105.70      8.93 o 
   5   7  28       32.04       43.15      6.53 o 
   6   7  28        0.55        1.72      4.45 o 
   7   7  28       13.65        9.60      5.85 o 
   8   7  28        6.73       14.03      6.09 o 
  -8   8  28       85.11      100.80     23.27 o 
  -7   8  28      120.39      146.18     12.46 o 
  -6   8  28      157.54      176.05     11.03 o 
  -5   8  28      197.18      191.22     11.03 o 
  -4   8  28       30.47       34.27      5.27 o 
  -3   8  28        0.80        7.58      3.50 o 
  -2   8  28       18.09       18.28      3.87 o 
  -1   8  28      536.67      521.80     14.23 o 
   0   8  28      184.66      182.67     21.64 o 
   1   8  28      175.85      181.53     21.39 o 
   2   8  28        6.50       15.46      9.60 o 
   3   8  28       38.74       39.76     11.67 o 
   4   8  28       17.62       22.77      7.76 o 
   5   8  28       94.16       83.45     17.90 o 
   6   8  28       13.12       19.69      7.04 o 
   7   8  28       44.77       39.61      8.38 o 
  -6   9  28        8.78        4.77      5.02 o 
  -5   9  28        4.08        2.03      4.13 o 
  -4   9  28      196.19      197.43     10.71 o 
  -3   9  28       22.47       28.75      5.05 o 
  -2   9  28      179.55      179.89      9.13 o 
  -1   9  28       57.58       62.68      5.34 o 
   0   9  28        7.76        6.99      9.49 o 
   1   9  28       98.27      121.56     19.14 o 
   2   9  28       12.13       15.21     10.53 o 
   3   9  28      100.87      104.94     18.57 o 
   4   9  28        0.25       -0.58      5.63 o 
   5   9  28       24.65       20.26     21.81 o 
  -4  10  28       26.73        7.23      6.68 o 
  -3  10  28        8.04        3.48      4.18 o 
  -2  10  28       55.31       51.34      6.42 o 
  -1  10  28       31.19       32.71      5.66 o 
   0  10  28       13.91       10.08     10.87 o 
   1  10  28       21.82       11.93     11.57 o 
   2  10  28       10.25       10.01     11.69 o 
   3  10  28        4.01        2.78     10.14 o 
 -12   1  29      114.50      126.08     12.61 o 
 -11   1  29        3.63       11.46      4.29 o 
 -10   1  29      168.55      177.09      9.16 o 
  -9   1  29        3.78        8.84      3.29 o 
  -8   1  29        3.81        1.78      2.64 o 
  -7   1  29       30.82       23.33      2.83 o 
  -6   1  29        1.22       16.30      2.70 o 
  -5   1  29       82.56       82.99      3.58 o 
  -4   1  29       15.09       22.37      4.33 o 
  -3   1  29        0.03        8.52      7.08 o 
  -1   1  29       10.94       20.98      2.96 o 
   0   1  29       27.51       49.94      5.69 o 
   1   1  29      208.63      206.67      8.02 o 
   2   1  29        1.54        9.06      3.58 o 
   3   1  29      253.97      262.86     14.73 o 
   4   1  29        4.62        7.24      3.23 o 
   5   1  29      793.22      813.54     23.71 o 
   6   1  29       12.40       14.05      9.78 o 
   7   1  29       29.86       32.09      5.71 o 
   8   1  29        0.25        2.72      4.71 o 
   9   1  29       35.30       21.09      5.59 o 
  10   1  29       35.20       42.09     14.06 o 
  11   1  29        0.39        2.16      5.76 o 
 -11   2  29        7.16        4.26      5.03 o 
 -10   2  29       21.62       23.74      4.47 o 
  -9   2  29       70.61       79.01      6.01 o 
  -8   2  29      112.68      127.77      6.33 o 
  -7   2  29       20.74       18.62      2.73 o 
  -6   2  29      309.95      291.66      6.95 o 
  -5   2  29      282.01      276.61      5.93 o 
  -4   2  29      721.46      675.69     12.65 o 
  -3   2  29        0.54        2.52      1.45 o 
  -2   2  29       79.36      117.53      6.58 o 
  -1   2  29     1529.45     1631.51     40.24 o 
   0   2  29       37.63       33.78      4.16 o 
   1   2  29     1152.58     1214.49     27.04 o 
   2   2  29      202.90      230.29     14.92 o 
   4   2  29       41.13       42.66      4.23 o 
   5   2  29      175.43      184.65      9.20 o 
   6   2  29      271.21      249.32      9.43 o 
   7   2  29       22.22       27.53      6.66 o 
   8   2  29       56.94       52.13      8.81 o 
   9   2  29        0.04        5.92      5.89 o 
  10   2  29       14.25       17.59      7.39 o 
 -11   3  29        2.78       -3.40      4.86 o 
 -10   3  29       12.59       11.21      3.89 o 
  -9   3  29      137.50      126.18      9.55 o 
  -8   3  29       11.77       18.48      3.83 o 
  -7   3  29       27.09       23.78      3.09 o 
  -6   3  29       52.23       56.40      3.51 o 
  -5   3  29       19.04       21.63      2.88 o 
  -4   3  29        0.02       -0.70      2.44 o 
  -3   3  29      748.63      690.33     13.87 o 
  -2   3  29      729.44      761.24     16.97 o 
  -1   3  29      415.43      404.51     14.28 o 
   0   3  29      223.71      261.14     10.30 o 
   1   3  29       17.21        9.36      5.52 o 
   2   3  29      958.18      977.94     37.46 o 
   3   3  29       93.49       76.52      5.87 o 
   4   3  29       40.39       45.79      3.71 o 
   5   3  29        1.53        2.32      2.14 o 
   6   3  29       74.06       67.02      4.98 o 
   7   3  29       35.40       34.94      6.98 o 
   8   3  29       18.99       17.05      3.60 o 
   9   3  29       61.41       41.49      8.26 o 
  10   3  29        4.15       -2.31      6.21 o 
 -11   4  29        4.27       -0.40      4.02 o 
 -10   4  29       74.69       54.83      6.36 o 
  -9   4  29      165.45      175.08      8.48 o 
  -8   4  29        0.71        7.19      2.84 o 
  -7   4  29       24.86       20.31      3.03 o 
  -6   4  29        1.84        2.90      1.90 o 
  -5   4  29       16.47       16.82      3.11 o 
  -4   4  29      541.48      522.55     13.09 o 
  -3   4  29      308.82      299.14     10.13 o 
  -2   4  29      830.37      781.16     12.94 o 
  -1   4  29        2.65        6.23      3.34 o 
   0   4  29       11.98       10.28      3.74 o 
   1   4  29      115.06       99.03      7.28 o 
   2   4  29      106.72      109.77     21.84 o 
   3   4  29        4.58        2.39      2.45 o 
   4   4  29      896.05      866.39     30.57 o 
   5   4  29        0.21        2.29      2.60 o 
   6   4  29        5.30        9.24      3.28 o 
   7   4  29        0.19        3.12      3.09 o 
   8   4  29        0.05       -1.60      3.17 o 
   9   4  29       17.19       20.75      5.30 o 
  10   4  29        4.56        8.42      4.01 o 
 -10   5  29       22.63       29.75      5.28 o 
  -9   5  29       10.83       13.01      4.03 o 
  -8   5  29      227.99      215.92      8.70 o 
  -7   5  29       39.52       44.71      3.81 o 
  -6   5  29      418.69      350.32     14.74 o 
  -5   5  29      353.62      376.90     15.36 o 
  -4   5  29      107.58       99.45      5.91 o 
  -3   5  29      245.58      252.16      8.63 o 
  -2   5  29       10.96       15.04      3.33 o 
  -1   5  29      195.09      202.07      8.19 o 
   0   5  29       52.07       65.95      7.65 o 
   1   5  29      158.56      139.83      9.88 o 
   2   5  29       53.67       33.87     12.32 o 
   3   5  29      114.86      115.63      7.47 o 
   4   5  29       91.74       92.59      7.80 o 
   5   5  29        1.72        3.58      3.17 o 
   6   5  29      157.19      167.32     12.25 o 
   7   5  29       33.65       27.77      5.00 o 
   8   5  29      245.40      238.11     11.66 o 
   9   5  29      106.55      102.04      8.38 o 
 -10   6  29      124.67      111.21      9.33 o 
  -9   6  29      242.69      236.18     14.25 o 
  -8   6  29       81.34       82.67      5.92 o 
  -7   6  29      627.50      594.01     25.61 o 
  -6   6  29        0.54        2.53      3.66 o 
  -5   6  29       97.64       83.62     12.93 o 
  -4   6  29      682.32      685.00     18.70 o 
  -3   6  29       43.66       48.61      4.40 o 
  -2   6  29      474.52      440.39     11.01 o 
  -1   6  29     1090.56     1073.61     25.88 o 
   0   6  29       91.06      108.50     10.54 o 
   1   6  29      218.10      227.57     13.88 o 
   2   6  29      660.99      600.18     23.30 o 
   3   6  29        1.68       14.13      5.59 o 
   4   6  29      432.49      441.71     15.10 o 
   5   6  29      104.84      107.00      8.24 o 
   6   6  29        6.87       13.11      4.44 o 
   7   6  29      124.25      119.94      9.27 o 
   8   6  29      142.95      164.38     13.99 o 
  -9   7  29        7.01        5.58      5.67 o 
  -8   7  29        0.22       -4.38      4.38 o 
  -7   7  29       24.53       36.13      7.47 o 
  -6   7  29      101.01      113.65      8.79 o 
  -5   7  29      563.11      545.90     16.62 o 
  -4   7  29        0.13       -2.83      2.83 o 
  -3   7  29      156.15      166.62      8.34 o 
  -2   7  29      221.44      217.05      8.47 o 
  -1   7  29       68.35       61.23      6.43 o 
   0   7  29      697.07      704.63     27.48 o 
   1   7  29      292.71      301.45     16.79 o 
   2   7  29      218.24      217.45     16.36 o 
   3   7  29      510.07      445.06     27.79 o 
   4   7  29      287.18      306.67     13.61 o 
   5   7  29      376.23      352.76     14.38 o 
   6   7  29      376.93      358.55     14.70 o 
   7   7  29      105.12      107.03     10.79 o 
   8   7  29      140.21      127.18     15.75 o 
  -7   8  29       32.96       21.16     13.95 o 
  -6   8  29       11.39       20.66      5.67 o 
  -5   8  29        3.85       10.49      4.74 o 
  -4   8  29      109.43      109.58     11.51 o 
  -3   8  29      321.83      293.21     10.99 o 
  -2   8  29      139.05      149.29      9.96 o 
  -1   8  29      787.80      797.70     18.89 o 
   0   8  29       38.60       20.83     10.12 o 
   1   8  29      373.40      371.74     26.89 o 
   2   8  29      271.87      272.57     23.39 o 
   3   8  29       17.87       38.62     11.70 o 
   4   8  29      462.67      435.65     19.74 o 
   5   8  29       58.63       50.31      9.02 o 
   6   8  29        3.38        0.32      6.98 o 
  -6   9  29       28.60       28.27      9.50 o 
  -5   9  29      125.53      132.34      9.59 o 
  -4   9  29        2.36        0.16      3.77 o 
  -3   9  29       18.66       43.18     23.96 o 
  -2   9  29        4.57       11.78      3.71 o 
  -1   9  29       29.76       32.51      3.78 o 
   0   9  29       13.34       12.67     10.02 o 
   1   9  29       39.80       44.06     13.57 o 
   2   9  29       18.02       29.11     12.08 o 
   3   9  29       44.39       68.19     16.13 o 
   4   9  29       11.83       11.05      6.85 o 
   5   9  29       33.66       28.45      8.02 o 
  -3  10  29        3.34        1.67      3.81 o 
  -2  10  29       16.08       13.78      3.97 o 
  -1  10  29        0.97       -2.97      4.96 o 
   0  10  29       26.41       38.53     13.74 o 
   1  10  29        4.25       17.90     12.37 o 
   2  10  29        2.89        0.64     10.65 o 
 -12   0  30        5.14       10.76      6.39 o 
 -11   0  30       87.26       62.76      8.86 o 
 -10   0  30       23.33       18.51      5.90 o 
  -9   0  30      436.23      429.31     17.07 o 
  -8   0  30      264.03      277.27     10.78 o 
  -7   0  30     1217.92     1205.07     40.37 o 
  -6   0  30     1709.67     1631.46     33.89 o 
  -5   0  30      540.43      536.40     14.04 o 
  -4   0  30     2681.64     2406.25     58.44 o 
  -3   0  30     2259.21     2202.19     52.92 o 
  -1   0  30     3959.68     3808.65    127.16 o 
   0   0  30      994.92     1142.83     28.59 o 
   3   0  30      117.06      144.48      8.86 o 
   4   0  30      123.99      110.85      8.77 o 
   5   0  30      603.09      615.01     26.72 o 
   6   0  30      117.29      142.55     13.31 o 
   7   0  30       77.72       60.60     10.33 o 
   8   0  30      704.46      698.05     35.26 o 
   9   0  30      290.45      250.57     20.81 o 
  10   0  30      101.42      101.54     12.37 o 
 -12   1  30        1.74        8.68      5.66 o 
 -11   1  30      166.66      147.89      8.79 o 
 -10   1  30      294.32      296.91     10.37 o 
  -9   1  30        0.08       -0.70      2.80 o 
  -8   1  30       57.69       60.61      4.58 o 
  -7   1  30      174.68      155.99      6.18 o 
  -6   1  30       31.69       39.55      3.04 o 
  -5   1  30     2245.32     2188.41     30.11 o 
  -4   1  30      371.42      361.30      7.71 o 
  -3   1  30     1330.93     1299.35     29.45 o 
  -2   1  30      329.81      335.28     15.99 o 
  -1   1  30     1033.13     1099.76     21.79 o 
   0   1  30      160.82      151.29      9.31 o 
   1   1  30     1507.25     1415.50     50.60 o 
   2   1  30      484.06      454.06     20.34 o 
   3   1  30      878.58      830.23     33.58 o 
   4   1  30      291.64      301.83     10.77 o 
   5   1  30      675.57      685.46     20.81 o 
   6   1  30      336.89      336.43     13.47 o 
   7   1  30      298.16      282.19     13.33 o 
   8   1  30      126.00      130.33     17.30 o 
   9   1  30       74.68       94.29     16.30 o 
  10   1  30       82.52      112.49     12.49 o 
 -11   2  30        1.45        3.25      3.88 o 
 -10   2  30       15.73       15.30      4.08 o 
  -9   2  30      133.60      149.76      8.01 o 
  -8   2  30      113.28      115.32      6.07 o 
  -7   2  30      100.06       91.54      4.72 o 
  -6   2  30       21.52       27.54      3.26 o 
  -5   2  30      213.37      183.78      6.29 o 
  -4   2  30        2.07        2.49      2.07 o 
  -3   2  30      767.44      750.31     13.96 o 
  -2   2  30       57.01       80.30      7.92 o 
  -1   2  30      692.91      740.78     28.17 o 
   0   2  30      600.98      580.99     20.61 o 
   1   2  30      419.34      509.19     24.09 o 
   2   2  30     2139.14     2149.30     78.19 o 
   3   2  30      186.77      195.85     14.04 o 
   4   2  30      804.93      772.07     22.14 o 
   5   2  30      334.79      331.54     12.83 o 
   6   2  30        1.11        5.57      2.95 o 
   7   2  30      150.59      164.24     11.58 o 
   8   2  30      284.41      280.87     14.57 o 
   9   2  30        2.44       11.83      6.04 o 
  10   2  30       15.16       16.93      7.40 o 
 -11   3  30        0.18       -4.89      4.89 o 
 -10   3  30      100.30      110.16     12.09 o 
  -9   3  30       39.78       36.82      4.63 o 
  -8   3  30        2.15        2.07      2.47 o 
  -7   3  30       42.23       41.81      3.69 o 
  -6   3  30        5.16        8.23      2.04 o 
  -5   3  30       17.32       18.81      2.83 o 
  -4   3  30        4.66        4.83      2.06 o 
  -3   3  30       55.36       65.88      3.68 o 
  -2   3  30      474.77      498.04     20.18 o 
  -1   3  30      581.81      552.29     17.88 o 
   0   3  30       62.87       63.61      5.36 o 
   1   3  30      574.54      566.50     28.41 o 
   2   3  30       18.79       20.12      3.45 o 
   3   3  30      351.08      338.39     11.79 o 
   4   3  30      171.48      173.19      6.38 o 
   5   3  30      164.00      157.56      6.32 o 
   6   3  30      143.71      155.35     10.74 o 
   7   3  30       32.99       31.53      4.07 o 
   8   3  30       71.45       77.83      6.38 o 
   9   3  30       20.52       23.73      6.97 o 
  10   3  30        1.04        1.46      6.35 o 
 -11   4  30       20.29       24.13      5.25 o 
 -10   4  30       52.33       48.90      6.03 o 
  -9   4  30       12.42       10.53      3.96 o 
  -8   4  30      179.52      175.93      8.18 o 
  -7   4  30        6.79        3.75      2.53 o 
  -6   4  30      171.10      190.63      8.38 o 
  -5   4  30      121.58      127.08      9.36 o 
  -4   4  30      109.87      111.37      5.86 o 
  -3   4  30       17.32       11.45      3.03 o 
  -2   4  30        3.25        9.30      3.68 o 
  -1   4  30       94.92       87.56      7.77 o 
   0   4  30       15.61       16.79      4.04 o 
   1   4  30        1.42        7.48      3.28 o 
   2   4  30      113.74      116.77      9.83 o 
   3   4  30      131.62      130.25      7.01 o 
   4   4  30      143.43      161.29     11.28 o 
   5   4  30        0.98        5.24      2.74 o 
   6   4  30       15.89       14.65      3.55 o 
   7   4  30       50.17       42.92      4.90 o 
   8   4  30       17.87       22.04      5.52 o 
   9   4  30       12.01       16.71      5.35 o 
  10   4  30       46.68       50.71     17.91 o 
 -10   5  30       29.21       38.70      5.45 o 
  -9   5  30       99.26      104.12      6.85 o 
  -8   5  30       44.64       41.10      6.56 o 
  -7   5  30        9.36        5.37      3.05 o 
  -6   5  30       94.05      103.13      7.47 o 
  -5   5  30        0.79        6.27      3.79 o 
  -4   5  30        5.25       12.08      2.88 o 
  -3   5  30       78.63       89.80      5.09 o 
  -2   5  30      360.82      326.70      8.11 o 
  -1   5  30       53.17       56.51      4.72 o 
   0   5  30       81.16       94.13     10.76 o 
   1   5  30        3.07        2.47      7.17 o 
   2   5  30      153.08      141.71     10.04 o 
   3   5  30       64.12       57.59      7.48 o 
   4   5  30        3.88       -2.33      2.72 o 
   5   5  30        9.62       21.01      4.17 o 
   6   5  30        2.99        3.02      4.05 o 
   7   5  30        4.34        9.85      3.94 o 
   8   5  30       13.41       25.08      4.79 o 
   9   5  30       25.82       35.90      5.66 o 
  -9   6  30        1.27        7.21      3.46 o 
  -8   6  30        0.01        1.07      4.76 o 
  -7   6  30        4.40       16.22      4.52 o 
  -6   6  30        1.56        1.92      3.40 o 
  -5   6  30       87.22       84.26      6.81 o 
  -4   6  30       47.53       44.12      4.96 o 
  -3   6  30       36.54       45.24      4.15 o 
  -2   6  30       45.34       47.43      3.69 o 
  -1   6  30       10.80       16.91      4.45 o 
   0   6  30       89.94       84.51     12.77 o 
   1   6  30       14.36        9.69      5.08 o 
   2   6  30      196.45      189.68     12.94 o 
   3   6  30       28.27       30.30      6.83 o 
   4   6  30       49.06       55.39      6.26 o 
   5   6  30       68.55       86.47      7.49 o 
   6   6  30        5.83       12.33      4.36 o 
   7   6  30      164.47      165.02     11.66 o 
   8   6  30        9.44       24.60      5.51 o 
  -9   7  30       63.13       66.60     13.85 o 
  -8   7  30       30.99       27.66      6.53 o 
  -7   7  30       28.35       22.55      6.12 o 
  -6   7  30       85.33       85.91      9.52 o 
  -5   7  30        0.01       12.99      4.12 o 
  -4   7  30       45.12       51.03      5.52 o 
  -3   7  30       27.41       26.41      6.94 o 
  -2   7  30      159.31      153.72      7.05 o 
  -1   7  30       58.24       61.20      8.36 o 
   0   7  30       48.02       54.22      8.80 o 
   1   7  30      128.81      136.36     16.55 o 
   2   7  30      103.99      114.86     11.84 o 
   3   7  30       92.80      102.16     11.61 o 
   4   7  30        2.92       19.58      5.28 o 
   5   7  30       11.31       35.43     10.51 o 
   6   7  30       64.76       58.02      7.34 o 
   7   7  30        2.37        6.22      4.88 o 
  -7   8  30       36.46       33.44      7.12 o 
  -6   8  30      120.06      105.24      8.75 o 
  -5   8  30       32.89       48.02      6.12 o 
  -4   8  30      129.31      148.24      9.24 o 
  -3   8  30       23.88       30.60      4.50 o 
  -2   8  30       50.89       63.61      9.09 o 
  -1   8  30      118.02      121.41     10.29 o 
   0   8  30       48.00       48.03     12.81 o 
   1   8  30      219.22      208.98     22.76 o 
   2   8  30      155.68      177.77     21.13 o 
   3   8  30        4.66       21.33     10.14 o 
   4   8  30        2.62       12.34      6.28 o 
   5   8  30       62.27       53.84     13.05 o 
   6   8  30       63.73       75.01     14.38 o 
  -6   9  30       20.97       18.00      6.09 o 
  -5   9  30       38.37       54.11      6.57 o 
  -4   9  30        8.72       20.50      4.66 o 
  -3   9  30      115.67      126.17      8.19 o 
  -2   9  30      151.05      152.64      7.83 o 
  -1   9  30      221.69      249.93     14.27 o 
   0   9  30       43.31       27.90     12.22 o 
   1   9  30        0.61       13.20     10.09 o 
   2   9  30       12.82        3.39      9.60 o 
   3   9  30        5.35        1.40      9.64 o 
   4   9  30       17.92       10.92      6.54 o 
   5   9  30        3.93        3.35      6.13 o 
  -3  10  30        8.92        5.42      3.94 o 
  -2  10  30        1.97       -0.20      3.14 o 
  -1  10  30        1.33       -9.08      9.08 o 
   0  10  30       50.45       47.53     14.44 o 
   1  10  30        8.80       16.66     11.71 o 
 -11   1  31       43.34       50.47      5.75 o 
 -10   1  31        0.39       11.18      3.71 o 
  -9   1  31      194.71      180.90     16.70 o 
  -8   1  31      350.83      312.77      8.70 o 
  -7   1  31      165.28      157.41      5.85 o 
  -6   1  31      268.50      243.66      6.15 o 
  -5   1  31       33.02       44.15      3.26 o 
  -4   1  31       88.46       82.98      4.58 o 
  -3   1  31       51.93       53.74      6.12 o 
  -2   1  31      380.69      408.18     18.53 o 
  -1   1  31      139.33      130.95      5.64 o 
   0   1  31      189.04      211.37     11.53 o 
   1   1  31      970.32     1054.46     39.15 o 
   2   1  31      457.39      478.69     21.21 o 
   3   1  31      580.67      573.49     25.37 o 
   4   1  31      217.16      249.52      9.53 o 
   5   1  31      569.44      541.51     32.59 o 
   6   1  31       42.11       43.53      5.62 o 
   7   1  31      177.99      185.24     18.61 o 
   8   1  31       26.73       17.66      5.73 o 
   9   1  31        6.32       15.59      5.27 o 
  10   1  31       10.57       12.22      6.98 o 
 -11   2  31       27.62       28.90      4.94 o 
 -10   2  31      134.27      117.00      7.51 o 
  -9   2  31       92.67       88.58      6.25 o 
  -8   2  31        9.47        9.77      2.78 o 
  -7   2  31       29.88       32.61      3.19 o 
  -6   2  31      582.73      542.00     11.28 o 
  -5   2  31       99.81      108.03      5.13 o 
  -4   2  31      308.61      300.23      7.10 o 
  -3   2  31      284.10      273.43      8.36 o 
  -2   2  31      144.96      148.73      7.52 o 
  -1   2  31      126.01      165.58      7.39 o 
   0   2  31      361.55      373.02     12.70 o 
   1   2  31      630.48      660.02     29.24 o 
   2   2  31      484.15      591.41     27.60 o 
   3   2  31      158.69      139.07     13.50 o 
   4   2  31        1.40       16.03      6.50 o 
   5   2  31      313.86      327.39     12.79 o 
   6   2  31        1.36        0.63      2.75 o 
   7   2  31        6.12        9.66      5.29 o 
   8   2  31       11.87       14.48      5.59 o 
   9   2  31       34.65       39.09      7.93 o 
  10   2  31        5.41        4.34      6.22 o 
 -11   3  31        0.38       -1.74      3.96 o 
 -10   3  31       42.59       43.19      5.41 o 
  -9   3  31       67.12       83.01      9.32 o 
  -8   3  31      198.88      204.37      7.51 o 
  -7   3  31        8.95       15.40      2.61 o 
  -6   3  31      515.46      476.53     11.33 o 
  -5   3  31        1.45        4.45      2.15 o 
  -4   3  31      461.02      428.21     15.81 o 
  -3   3  31        3.76        1.47      1.63 o 
  -2   3  31     1690.27     1719.05     45.56 o 
  -1   3  31        0.02        3.75      4.50 o 
   0   3  31     1475.87     1355.06     36.27 o 
   1   3  31       12.26       22.38      6.96 o 
   2   3  31      235.60      267.80     10.05 o 
   3   3  31        0.18       -2.64      2.64 o 
   4   3  31       31.91       47.28      3.50 o 
   5   3  31        4.31        2.41      2.95 o 
   6   3  31       34.87       34.90      3.56 o 
   7   3  31        6.48        6.65      4.55 o 
   8   3  31       46.72       52.52      7.96 o 
   9   3  31        1.10       -1.75      5.33 o 
  10   3  31        2.47        3.92      6.39 o 
 -11   4  31        1.49        7.20      4.29 o 
 -10   4  31       98.42      101.43      7.15 o 
  -9   4  31        0.05        5.97      3.27 o 
  -8   4  31      150.17      129.71      6.24 o 
  -7   4  31        4.92        4.29      2.12 o 
  -6   4  31        6.92       13.59      3.30 o 
  -5   4  31      134.07      127.00      7.06 o 
  -4   4  31      345.66      320.19      9.01 o 
  -3   4  31       47.72       50.03      3.53 o 
  -2   4  31      189.63      176.53      6.84 o 
  -1   4  31       55.56       71.91      7.13 o 
   0   4  31        6.98        6.67      3.25 o 
   1   4  31      159.34      167.06      9.82 o 
   2   4  31       28.42       34.14      4.90 o 
   3   4  31       60.39       70.01      4.99 o 
   4   4  31       76.04       77.67      6.76 o 
   5   4  31       17.56       14.65      3.23 o 
   6   4  31        0.07       -2.28      2.54 o 
   7   4  31        7.98        8.76      3.31 o 
   8   4  31       51.89       45.48      5.05 o 
   9   4  31       25.38       23.32      7.37 o 
 -10   5  31       93.39      106.98      7.72 o 
  -9   5  31       68.73       75.66      5.73 o 
  -8   5  31        9.77        2.35      3.11 o 
  -7   5  31       11.24       11.76      3.98 o 
  -6   5  31      635.74      619.81     17.47 o 
  -5   5  31       14.60       13.48      3.54 o 
  -4   5  31      601.42      569.23     13.70 o 
  -3   5  31        1.84        0.68      2.05 o 
  -2   5  31      205.74      209.53      8.68 o 
  -1   5  31      362.09      329.46     15.09 o 
   0   5  31      282.64      254.23     12.99 o 
   1   5  31      294.42      262.79     13.09 o 
   2   5  31       32.90       27.45      5.69 o 
   3   5  31        2.57        2.75      4.03 o 
   4   5  31       14.56       19.52      3.86 o 
   5   5  31      351.59      327.93     11.64 o 
   6   5  31       34.18       29.34      4.61 o 
   7   5  31      117.70      123.23      8.36 o 
   8   5  31      108.94      122.34     11.63 o 
   9   5  31        7.25       10.92      4.71 o 
  -9   6  31       10.42       13.76      6.67 o 
  -8   6  31      269.08      257.35     13.78 o 
  -7   6  31        8.06       25.44      5.11 o 
  -6   6  31      370.55      359.09     21.42 o 
  -5   6  31      165.65      155.99      8.97 o 
  -4   6  31        7.12       12.30      3.33 o 
  -3   6  31      512.11      490.21     18.04 o 
  -2   6  31      313.16      301.43      8.03 o 
  -1   6  31       24.21       25.32      7.17 o 
   0   6  31      839.51      731.77     35.20 o 
   1   6  31      119.47      143.74     12.14 o 
   2   6  31       33.52       29.19      6.70 o 
   3   6  31     1205.06     1096.95     35.72 o 
   4   6  31       30.98       35.89      5.31 o 
   5   6  31       54.23       41.13      5.64 o 
   6   6  31      228.19      244.33     11.31 o 
   7   6  31       16.03       16.83      4.96 o 
   8   6  31       12.81       18.25      5.23 o 
  -8   7  31       17.50       17.62      6.05 o 
  -7   7  31        2.64        1.85      4.04 o 
  -6   7  31       43.93       45.47      5.98 o 
  -5   7  31        9.67        8.85      3.95 o 
  -4   7  31      229.39      241.04      9.68 o 
  -3   7  31      115.79      116.33      6.79 o 
  -2   7  31      187.01      206.14      7.48 o 
  -1   7  31     1105.75     1015.40     25.70 o 
   0   7  31      237.04      219.20     24.47 o 
   1   7  31      233.87      235.92     21.72 o 
   2   7  31      406.43      358.21     18.55 o 
   3   7  31       30.59       27.02      7.58 o 
   4   7  31      352.06      356.00     14.21 o 
   5   7  31      764.16      726.50     21.91 o 
   6   7  31       11.12       15.47      7.87 o 
   7   7  31      324.81      322.78     19.01 o 
  -7   8  31        0.29       -0.38      4.76 o 
  -6   8  31      175.80      186.69     16.49 o 
  -5   8  31       69.23       79.54      8.65 o 
  -4   8  31       19.72       26.67      4.73 o 
  -3   8  31       19.69       23.96      4.21 o 
  -2   8  31      218.11      217.16      8.20 o 
  -1   8  31       20.41       37.22      6.52 o 
   0   8  31      223.48      182.25     21.13 o 
   1   8  31      192.28      177.67     20.84 o 
   2   8  31       41.27       41.49     11.65 o 
   3   8  31      723.15      624.94     36.86 o 
   4   8  31       90.22       79.82     14.90 o 
   5   8  31      157.73      163.38     13.68 o 
   6   8  31       92.12       90.73     10.43 o 
  -5   9  31       15.79       20.51      5.20 o 
  -4   9  31      160.95      156.87      9.05 o 
  -3   9  31       18.19       20.60      4.32 o 
  -2   9  31       95.28      106.76      8.77 o 
  -1   9  31        0.40        6.15      9.54 o 
   0   9  31       99.42       92.66     17.03 o 
   1   9  31       24.09       24.31     11.55 o 
   2   9  31      134.75      129.15     20.06 o 
   3   9  31        2.39       -6.84      8.43 o 
   4   9  31       31.85       23.32      7.80 o 
  -2  10  31       66.39       63.25      9.32 o 
  -1  10  31        0.98       14.90     12.88 o 
   0  10  31       67.66       95.02     18.30 o 
   1  10  31        8.17       28.36     12.62 o 
 -11   0  32        6.84        0.83      5.10 o 
 -10   0  32       20.98       14.63      8.97 o 
  -9   0  32      423.08      406.77     16.39 o 
  -8   0  32      137.50      125.94      8.22 o 
  -7   0  32      790.40      703.78     18.18 o 
  -6   0  32       20.38       34.94      3.93 o 
  -5   0  32      842.76      787.78     21.18 o 
  -4   0  32      332.72      326.84     12.36 o 
  -3   0  32      663.15      654.35     28.43 o 
  -2   0  32     2222.05     2164.88     76.04 o 
  -1   0  32      107.21      142.42      8.88 o 
   0   0  32      468.89      376.77     11.43 o 
   1   0  32      707.59      756.47     27.65 o 
   3   0  32       31.61       22.09      4.27 o 
   4   0  32      580.03      633.02     26.46 o 
   5   0  32       12.91       15.39      5.45 o 
   6   0  32       26.55       20.67      6.44 o 
   7   0  32      167.49      169.18     16.22 o 
   8   0  32       73.99       66.74     11.74 o 
   9   0  32       24.07       43.43     11.34 o 
  10   0  32      349.33      341.73     22.36 o 
 -11   1  32       69.20       64.06      8.35 o 
 -10   1  32       16.94       29.86      4.56 o 
  -9   1  32       43.87       45.58      4.99 o 
  -8   1  32        2.62        4.28      2.50 o 
  -7   1  32        8.86       11.38      2.37 o 
  -6   1  32       84.47       84.02      4.06 o 
  -5   1  32       79.17       87.12      4.32 o 
  -4   1  32       38.35       37.23      3.44 o 
  -3   1  32      136.85      142.97      7.77 o 
  -2   1  32        0.56       10.43      2.60 o 
  -1   1  32     1371.99     1347.26     34.37 o 
   0   1  32      351.67      364.90     16.83 o 
   1   1  32      183.03      181.14     10.66 o 
   2   1  32        4.01        9.04      3.53 o 
   3   1  32       79.92       92.07      9.73 o 
   4   1  32       19.34       34.74      6.10 o 
   5   1  32      316.86      338.88     12.73 o 
   6   1  32      327.91      339.17     13.61 o 
   7   1  32      150.15      159.75     11.11 o 
   8   1  32      426.93      374.42     35.29 o 
   9   1  32       79.42       81.82      8.26 o 
  10   1  32        0.18       -2.00      5.94 o 
 -11   2  32        2.50        0.63      3.74 o 
 -10   2  32      202.42      196.34     10.99 o 
  -9   2  32       30.59       37.40      4.54 o 
  -8   2  32       13.47       12.95      2.94 o 
  -7   2  32        1.17        1.31      1.98 o 
  -6   2  32       43.10       66.37      3.99 o 
  -5   2  32       13.90       18.41      2.60 o 
  -4   2  32       25.45       30.64      2.72 o 
  -3   2  32       28.54       25.20      2.90 o 
  -2   2  32       90.21      100.20      6.63 o 
  -1   2  32     1381.45     1436.37     37.20 o 
   0   2  32        1.51        1.53      1.59 o 
   1   2  32      142.48      187.81     13.06 o 
   2   2  32        0.10        1.14      4.15 o 
   3   2  32       18.53       26.30      6.83 o 
   4   2  32      741.59      729.96     33.81 o 
   5   2  32      157.18      151.03      8.68 o 
   6   2  32       86.48       83.59      6.16 o 
   7   2  32       66.39       69.66      7.92 o 
   8   2  32        5.29       -1.32      4.84 o 
   9   2  32      115.98      113.21     11.53 o 
  10   2  32        3.20        8.90      6.52 o 
 -11   3  32       73.96       83.32      7.57 o 
 -10   3  32       25.94       19.62      4.26 o 
  -9   3  32        0.02        1.44      3.02 o 
  -8   3  32      107.13      114.20      6.07 o 
  -7   3  32       50.66       49.96      6.09 o 
  -6   3  32      139.32      155.09      8.05 o 
  -5   3  32      478.74      448.14     10.33 o 
  -4   3  32       92.18      100.71      5.12 o 
  -3   3  32       36.71       43.51      2.79 o 
  -2   3  32     1017.85     1042.23     36.83 o 
  -1   3  32      230.82      273.31     11.25 o 
   0   3  32      314.44      312.38     11.78 o 
   1   3  32      181.06      197.43     15.29 o 
   2   3  32        4.17        6.19      4.35 o 
   3   3  32      238.49      221.94     10.30 o 
   4   3  32       71.67       76.28      4.31 o 
   5   3  32        8.95        7.06      3.77 o 
   6   3  32       32.25       35.34      5.93 o 
   7   3  32        0.10        2.71      6.52 o 
   8   3  32       42.81       36.44     14.96 o 
   9   3  32       10.47       10.59      6.02 o 
  10   3  32       17.86       24.26      7.80 o 
 -10   4  32       24.19       30.30      4.68 o 
  -9   4  32      337.68      332.01     10.74 o 
  -8   4  32      106.05      111.57      6.14 o 
  -7   4  32      349.67      330.20     10.75 o 
  -6   4  32      574.05      524.92     13.73 o 
  -5   4  32        3.34        4.08      2.46 o 
  -4   4  32      283.18      299.16      8.56 o 
  -3   4  32     1349.00     1273.76     23.32 o 
  -2   4  32      135.84      129.62      5.66 o 
  -1   4  32      171.30      179.43     10.33 o 
   0   4  32      144.52      110.76      7.93 o 
   1   4  32      206.39      189.83     10.09 o 
   2   4  32      184.97      169.35      7.06 o 
   3   4  32      573.41      547.62     14.33 o 
   4   4  32      187.20      177.35     11.20 o 
   5   4  32        3.72        5.81      4.89 o 
   6   4  32       10.70        1.81      3.82 o 
   7   4  32        0.29        1.91      2.84 o 
   8   4  32       10.76       13.29      3.40 o 
   9   4  32        0.82       -5.24      5.24 o 
 -10   5  32      151.21      153.79     10.12 o 
  -9   5  32        1.06        3.03      4.25 o 
  -8   5  32       36.41       40.58      9.23 o 
  -7   5  32       39.32       37.81      6.00 o 
  -6   5  32       11.09       14.47      3.84 o 
  -5   5  32      221.44      227.24      9.17 o 
  -4   5  32      166.84      189.26     12.94 o 
  -3   5  32        6.46       14.79      2.49 o 
  -2   5  32      185.47      190.83     14.65 o 
  -1   5  32      179.41      189.26     11.90 o 
   0   5  32      441.14      410.96     17.21 o 
   1   5  32      404.52      419.50     17.29 o 
   2   5  32       36.94       21.92      5.24 o 
   3   5  32       50.34       53.60      5.33 o 
   4   5  32       78.77       79.14      6.47 o 
   5   5  32      231.01      210.80      9.39 o 
   6   5  32        4.92        7.34      3.49 o 
   7   5  32       26.21       30.32      6.48 o 
   8   5  32       25.00       30.84      5.01 o 
   9   5  32        0.06       13.06      4.10 o 
  -9   6  32        1.02        6.87      5.56 o 
  -8   6  32        1.82       11.16      5.18 o 
  -7   6  32        1.94        5.26      3.89 o 
  -6   6  32       29.74       43.86      5.64 o 
  -5   6  32       13.13       13.17      3.72 o 
  -4   6  32       38.62       34.69      4.29 o 
  -3   6  32      169.59      159.21      7.07 o 
  -2   6  32        2.14        4.97      4.92 o 
  -1   6  32       94.02      142.79     12.38 o 
   0   6  32       53.81       66.75      8.72 o 
   1   6  32        2.73        2.69      4.71 o 
   2   6  32       79.20       92.17      9.93 o 
   3   6  32       14.33       24.18      4.75 o 
   4   6  32      127.83      123.97     14.52 o 
   5   6  32        0.56        4.88      4.02 o 
   6   6  32       68.85       72.17     17.81 o 
   7   6  32       43.30       51.11      6.43 o 
   8   6  32       22.23       29.08      6.35 o 
  -8   7  32        1.07       -3.99      5.03 o 
  -7   7  32        2.03        1.48      3.89 o 
  -6   7  32        1.19        3.68      3.64 o 
  -5   7  32        0.24        4.52      4.56 o 
  -4   7  32        0.44        4.77      3.14 o 
  -3   7  32        5.44        2.17      4.33 o 
  -2   7  32        7.60       12.82      4.64 o 
  -1   7  32       54.36       61.44      9.35 o 
   0   7  32        0.72       -3.28      4.90 o 
   1   7  32        3.53        6.29      5.55 o 
   2   7  32       91.22       93.85     11.13 o 
   3   7  32       99.75       87.76     10.86 o 
   4   7  32       16.17       27.85      5.57 o 
   5   7  32      147.46      174.76     11.23 o 
   6   7  32       31.73       29.40      6.02 o 
   7   7  32       23.66       31.05      6.08 o 
  -7   8  32       10.46       14.82      5.73 o 
  -6   8  32      100.19      101.42      8.38 o 
  -5   8  32      227.88      223.10     10.95 o 
  -4   8  32        0.73        3.79      3.42 o 
  -3   8  32       78.45       73.28      5.78 o 
  -2   8  32      105.26      109.08     11.21 o 
  -1   8  32       32.95       33.50     11.01 o 
   0   8  32      379.25      322.89     24.76 o 
   1   8  32       48.03       52.79     12.86 o 
   2   8  32        1.10        0.57      8.17 o 
   3   8  32       12.64        9.10      9.43 o 
   4   8  32       30.76       31.46      7.40 o 
   5   8  32        3.83       18.83      6.60 o 
   6   8  32        3.52       -0.71      6.49 o 
  -5   9  32        4.30        9.12      4.58 o 
  -4   9  32        7.63        9.98      4.01 o 
  -3   9  32       21.33       17.85      6.35 o 
  -2   9  32       38.12       41.01      7.59 o 
  -1   9  32      117.00      141.05     20.11 o 
   0   9  32       18.66       27.50     12.07 o 
   1   9  32      152.40      166.10     22.81 o 
   2   9  32       18.79       -5.08      8.90 o 
   3   9  32        0.01       -2.35      9.44 o 
   4   9  32        0.12       -4.34      5.04 o 
  -2  10  32       89.29       84.99      9.98 o 
  -1  10  32       33.00       44.02     15.14 o 
   0  10  32        1.09       12.10     11.38 o 
   1  10  32       64.00       63.83     15.98 o 
 -11   1  33        0.70        4.30      3.72 o 
 -10   1  33       69.74       60.60      5.71 o 
  -9   1  33      157.47      135.59      9.09 o 
  -8   1  33       23.79       24.57      3.31 o 
  -7   1  33      345.09      326.78      7.76 o 
  -6   1  33      566.04      515.63      9.59 o 
  -5   1  33      172.19      169.13      5.34 o 
  -4   1  33      204.05      181.17      6.98 o 
  -3   1  33       53.41       44.25      3.63 o 
  -2   1  33      261.04      328.76     11.74 o 
  -1   1  33        1.56       16.32      4.13 o 
   0   1  33      112.81      190.74     30.01 o 
   1   1  33       13.92        6.44      3.44 o 
   2   1  33        9.14       12.36      4.08 o 
   3   1  33       25.25       24.98      5.88 o 
   4   1  33        9.81       11.88      2.94 o 
   5   1  33      207.94      206.87      9.48 o 
   6   1  33       41.83       53.97      8.22 o 
   7   1  33        0.18        2.91      5.34 o 
   8   1  33       90.74      112.53     13.53 o 
   9   1  33        7.35       13.23      5.07 o 
  10   1  33       29.98       25.85      7.85 o 
 -11   2  33       30.96       27.27      6.90 o 
 -10   2  33       10.12       18.55      4.14 o 
  -9   2  33      103.77      100.19      7.63 o 
  -8   2  33       69.19       77.54      4.97 o 
  -7   2  33       80.56       75.90      5.45 o 
  -6   2  33      230.82      215.10      7.13 o 
  -5   2  33      610.55      568.22     11.68 o 
  -4   2  33      180.40      176.63      5.30 o 
  -3   2  33      120.96      133.90      8.28 o 
  -2   2  33      798.86      800.26     23.47 o 
  -1   2  33      147.34      159.91     11.60 o 
   0   2  33      268.71      276.51     16.07 o 
   1   2  33      648.47      701.41     31.02 o 
   2   2  33      521.18      514.58     25.22 o 
   3   2  33       10.34        8.68      5.52 o 
   4   2  33      937.40      939.23     41.00 o 
   5   2  33       73.22       75.61      6.65 o 
   6   2  33       19.05       25.37      6.86 o 
   7   2  33      119.73      152.80     11.37 o 
   8   2  33        1.18        3.93      4.94 o 
   9   2  33        1.21        0.13     12.76 o 
  10   2  33        1.64        5.14      6.43 o 
 -11   3  33        8.97        7.15      5.08 o 
 -10   3  33      154.99      149.51      8.29 o 
  -9   3  33       15.30       17.88      3.75 o 
  -8   3  33       77.99       87.40      5.14 o 
  -7   3  33       43.97       48.90      4.54 o 
  -6   3  33        4.75       16.62      3.23 o 
  -5   3  33       23.99       28.39      4.13 o 
  -4   3  33       31.02       39.16      4.97 o 
  -3   3  33      133.57      123.11      4.34 o 
  -2   3  33       19.22       27.56      4.53 o 
  -1   3  33      273.71      277.01     11.35 o 
   0   3  33      572.87      581.01     18.42 o 
   1   3  33      148.20      113.26     13.24 o 
   2   3  33      851.29      834.66     22.73 o 
   3   3  33       60.55       72.19     10.02 o 
   4   3  33      331.09      348.20     12.97 o 
   5   3  33        0.07        5.46      3.65 o 
   6   3  33       11.69       18.08      7.04 o 
   7   3  33       16.03       25.90      6.82 o 
   8   3  33        0.09       -0.26      4.91 o 
   9   3  33        0.04       -2.76      6.08 o 
  10   3  33       11.68        8.16      6.90 o 
 -10   4  33       18.64       25.42      4.44 o 
  -9   4  33       70.27       80.48      8.93 o 
  -8   4  33      140.54      129.13      7.25 o 
  -7   4  33       42.27       45.97      4.89 o 
  -6   4  33      311.73      295.15      9.76 o 
  -5   4  33       48.78       56.52      4.90 o 
  -4   4  33      108.75      131.97      7.19 o 
  -3   4  33       35.32       39.94      5.32 o 
  -2   4  33        9.48       18.86      4.50 o 
  -1   4  33      252.24      239.46     12.28 o 
   0   4  33        1.79        2.79      3.11 o 
   1   4  33      108.73      116.76      7.95 o 
   2   4  33       31.14       37.75      3.93 o 
   3   4  33       92.84      104.69      6.66 o 
   4   4  33       61.81       74.67      5.20 o 
   5   4  33       39.36       39.83      4.16 o 
   6   4  33        3.94        2.83      2.60 o 
   7   4  33       28.68       27.95      6.25 o 
   8   4  33       93.41       93.08     13.69 o 
   9   4  33       12.78       15.02      7.00 o 
 -10   5  33       72.68       80.88      9.87 o 
  -9   5  33        0.10        5.78      4.56 o 
  -8   5  33        6.11       13.38      5.01 o 
  -7   5  33        6.46       14.14      4.25 o 
  -6   5  33        1.90        6.05      3.46 o 
  -5   5  33      455.67      453.00     12.35 o 
  -4   5  33      185.89      200.93     16.33 o 
  -3   5  33      675.27      681.32     28.89 o 
  -2   5  33      409.21      378.20     13.80 o 
  -1   5  33       21.11       20.23      5.38 o 
   0   5  33      221.46      247.14     16.01 o 
   1   5  33      209.20      196.25     11.93 o 
   2   5  33      245.71      247.53     12.72 o 
   3   5  33      221.46      233.29      9.62 o 
   4   5  33        3.29        7.53      3.41 o 
   5   5  33       22.83       31.16      5.28 o 
   6   5  33        5.71       -2.82      2.83 o 
   7   5  33       96.65      106.64      7.52 o 
   8   5  33       50.52       58.27      5.83 o 
   9   5  33       35.65       40.36      4.83 o 
  -9   6  33        0.12       -4.49      4.49 o 
  -8   6  33       57.31       44.17      7.35 o 
  -7   6  33      208.36      195.56     19.90 o 
  -6   6  33       64.26       58.27      7.54 o 
  -5   6  33       60.63       57.25      5.59 o 
  -4   6  33      195.11      183.39     14.52 o 
  -3   6  33        0.01        3.29      2.23 o 
  -2   6  33       77.32       76.52      6.31 o 
  -1   6  33     1018.30      936.97     31.94 o 
   0   6  33       21.79       21.40      6.10 o 
   1   6  33      159.94      147.57     12.51 o 
   2   6  33      444.93      389.09     26.07 o 
   3   6  33        1.77        4.86      4.95 o 
   4   6  33      321.55      319.12     13.12 o 
   5   6  33      228.41      208.05     10.13 o 
   6   6  33       37.67       30.54      5.30 o 
   7   6  33       34.68       40.14      5.93 o 
   8   6  33      117.63      131.68      9.15 o 
  -8   7  33        4.60        3.25      7.47 o 
  -7   7  33       30.41       24.09      5.41 o 
  -6   7  33        2.62        0.68      3.56 o 
  -5   7  33       51.91       60.94     10.42 o 
  -4   7  33       37.97       43.01      4.93 o 
  -3   7  33       73.75       75.68      5.33 o 
  -2   7  33      137.83      124.83     13.22 o 
  -1   7  33       14.44       25.46      7.19 o 
   0   7  33      105.87      123.76     12.66 o 
   1   7  33      326.28      312.32     19.88 o 
   2   7  33       61.32       67.05      9.76 o 
   3   7  33      449.88      410.47     20.31 o 
   4   7  33      335.31      362.49     14.39 o 
   5   7  33       33.09       34.29      6.16 o 
   6   7  33      239.35      252.91     12.62 o 
   7   7  33       22.70       27.49      5.98 o 
  -7   8  33       34.18       34.45      7.01 o 
  -6   8  33       28.16       36.93      7.71 o 
  -5   8  33        4.77        9.95      4.01 o 
  -4   8  33        0.62        0.54      3.09 o 
  -3   8  33        1.61        3.32      2.96 o 
  -2   8  33       22.51       29.72      6.15 o 
  -1   8  33      322.90      305.73     23.72 o 
   0   8  33       92.15       69.25     13.71 o 
   1   8  33        0.01       -0.28      7.80 o 
   2   8  33      250.63      249.13     24.93 o 
   3   8  33      142.28      118.94     18.24 o 
   4   8  33      173.79      183.97     14.21 o 
   5   8  33      259.00      222.28     14.33 o 
   6   8  33        4.71        0.46      5.27 o 
  -5   9  33      199.84      197.81     10.29 o 
  -4   9  33      155.54      150.27     10.96 o 
  -3   9  33       56.86       65.20      5.24 o 
  -2   9  33       94.90      116.48     10.75 o 
  -1   9  33      119.52       98.89     17.69 o 
   0   9  33        0.86        2.54      9.10 o 
   1   9  33      373.48      306.69     26.29 o 
   2   9  33        3.93       -1.16      9.08 o 
   3   9  33      107.25       92.74     17.41 o 
   4   9  33       17.10       17.15      6.79 o 
 -11   0  34       22.94       13.39      5.83 o 
 -10   0  34       29.78       34.22      6.60 o 
  -9   0  34      135.67      102.39      9.08 o 
  -8   0  34       57.71       53.44      7.97 o 
  -7   0  34       38.29       31.72      4.23 o 
  -6   0  34      387.21      365.04     15.21 o 
  -5   0  34       11.11       11.86      3.84 o 
  -4   0  34       84.02       80.41      6.72 o 
  -3   0  34      111.92      109.34     10.87 o 
  -2   0  34      233.88      254.45     14.08 o 
  -1   0  34      869.70      713.95     28.13 o 
   0   0  34       89.33       81.35      6.06 o 
   3   0  34      270.78      270.13     13.41 o 
   4   0  34       55.10       51.61      7.15 o 
   5   0  34      426.75      430.43     20.91 o 
   6   0  34        0.22       -4.07      4.22 o 
   7   0  34       23.92       18.56      7.17 o 
   8   0  34       54.96       45.36     10.28 o 
   9   0  34      212.11      195.46     20.67 o 
  10   0  34       11.38       13.97      7.26 o 
 -11   1  34       53.31       59.42      6.04 o 
 -10   1  34       97.07       87.66      6.54 o 
  -9   1  34       12.35       13.27      3.41 o 
  -8   1  34       21.34       24.60      3.23 o 
  -7   1  34       21.94       25.96      3.26 o 
  -6   1  34       47.88       57.69      3.96 o 
  -5   1  34      289.35      291.54      6.94 o 
  -4   1  34       11.19       11.35      2.40 o 
  -3   1  34        4.72        6.99      3.02 o 
  -2   1  34      917.75      908.98     25.43 o 
  -1   1  34      222.22      250.45      9.23 o 
   0   1  34      205.81      183.27     10.95 o 
   1   1  34        2.44        0.69      2.95 o 
   2   1  34      182.64      190.41     11.94 o 
   3   1  34       17.55        7.89      4.37 o 
   4   1  34      333.85      370.25     12.61 o 
   5   1  34      229.32      219.85     12.10 o 
   6   1  34       79.73       70.91      6.95 o 
   7   1  34      260.93      252.32     12.58 o 
   8   1  34       78.48       94.36     11.72 o 
   9   1  34       33.66       30.67      5.95 o 
  10   1  34       39.20       42.32      8.74 o 
 -11   2  34       29.73       31.14      4.87 o 
 -10   2  34       27.84       35.73      5.93 o 
  -9   2  34        0.07        1.48      2.97 o 
  -8   2  34      180.48      162.05      6.42 o 
  -7   2  34       41.21       42.29      3.14 o 
  -6   2  34      329.79      304.61      8.37 o 
  -5   2  34      144.26      157.63      5.58 o 
  -4   2  34       72.43       84.46      5.61 o 
  -3   2  34        6.39        8.60      2.28 o 
  -2   2  34       26.03       36.45      4.64 o 
  -1   2  34      193.75      203.15      8.61 o 
   0   2  34       25.69       24.12      5.91 o 
   1   2  34      492.36      534.27     25.70 o 
   2   2  34        1.03        8.53      4.69 o 
   3   2  34      273.58      261.78     17.12 o 
   4   2  34      171.61      149.90     15.16 o 
   5   2  34        1.35        1.53      3.57 o 
   6   2  34      223.22      209.67     10.73 o 
   7   2  34       47.16       48.30      7.04 o 
   8   2  34      226.39      205.70     13.08 o 
   9   2  34       56.27       63.10      9.42 o 
  10   2  34        2.19       -4.42      5.93 o 
 -11   3  34       41.25       50.55      5.59 o 
 -10   3  34       61.87       63.95      5.76 o 
  -9   3  34      209.15      214.24      8.68 o 
  -8   3  34       36.43       42.13      3.74 o 
  -7   3  34       69.03       65.41      5.45 o 
  -6   3  34      340.28      341.44     12.03 o 
  -5   3  34      249.89      270.60      8.29 o 
  -4   3  34      721.83      705.56     17.68 o 
  -3   3  34      249.15      224.90      6.91 o 
  -2   3  34       17.51       17.83      4.13 o 
  -1   3  34      234.50      266.00     11.11 o 
   0   3  34      519.89      563.20     19.41 o 
   1   3  34      159.87      164.62      7.48 o 
   2   3  34     1052.76     1048.36     27.17 o 
   3   3  34        8.68       16.40      7.52 o 
   4   3  34        8.61       21.13      8.17 o 
   5   3  34      392.15      352.85     14.06 o 
   6   3  34        0.22        1.35      3.74 o 
   7   3  34       50.58       56.62      7.79 o 
   8   3  34       70.01       63.88     19.48 o 
   9   3  34        3.87        5.28      6.00 o 
 -10   4  34      168.81      165.07      9.03 o 
  -9   4  34       29.84       38.11      4.11 o 
  -8   4  34      110.53      107.00      9.98 o 
  -7   4  34      181.08      170.33      8.70 o 
  -6   4  34        5.18       15.97      3.49 o 
  -5   4  34      272.53      265.99      8.54 o 
  -4   4  34      940.72      899.23     18.08 o 
  -3   4  34      740.03      715.25     35.04 o 
  -2   4  34     1698.64     1729.76     47.72 o 
  -1   4  34       14.47       24.79      5.21 o 
   0   4  34      283.80      283.79     17.69 o 
   1   4  34       30.53       40.99      6.24 o 
   2   4  34      156.69      145.91      7.78 o 
   3   4  34       55.19       60.58      4.56 o 
   4   4  34      666.90      638.32     15.98 o 
   5   4  34       69.17       62.09      4.74 o 
   6   4  34       64.72       65.97      4.72 o 
   7   4  34       58.11       69.04      8.68 o 
   8   4  34       29.23       28.74      7.10 o 
   9   4  34       11.69        7.47      6.17 o 
 -10   5  34        4.19       11.18      5.26 o 
  -9   5  34      261.44      253.02     12.89 o 
  -8   5  34      135.06      124.81     10.36 o 
  -7   5  34      265.16      231.51     10.61 o 
  -6   5  34      816.90      808.74     20.71 o 
  -5   5  34        5.05       13.10      4.04 o 
  -4   5  34      506.34      484.57     14.12 o 
  -3   5  34      838.71      845.85     16.82 o 
  -2   5  34       98.43       98.04      5.65 o 
  -1   5  34      423.94      430.76     29.06 o 
   0   5  34     1947.34     1828.36     51.13 o 
   1   5  34       35.17       35.70      6.28 o 
   2   5  34      338.01      330.17     14.98 o 
   3   5  34       28.31       32.10      4.60 o 
   4   5  34       38.98       39.64      4.91 o 
   5   5  34        1.65       -2.15      3.09 o 
   6   5  34       19.91       15.74      3.86 o 
   7   5  34        3.95        5.17      3.36 o 
   8   5  34       34.51       29.55      4.41 o 
  -9   6  34       27.23       27.59      8.75 o 
  -8   6  34        1.74       -1.10      4.27 o 
  -7   6  34        7.42        8.34      4.10 o 
  -6   6  34        9.60        6.79      3.71 o 
  -5   6  34       22.10       23.60      4.73 o 
  -4   6  34      122.04      102.76      8.93 o 
  -3   6  34        6.55        4.85      4.76 o 
  -2   6  34      242.78      219.69      9.42 o 
  -1   6  34      144.51      138.61     11.96 o 
   0   6  34       68.24       67.79      8.79 o 
   1   6  34      166.54      187.03     12.79 o 
   2   6  34       45.93       55.01      8.11 o 
   3   6  34      153.09      160.90      9.72 o 
   4   6  34      297.75      271.05     11.58 o 
   5   6  34        0.37        1.97      4.65 o 
   6   6  34      197.95      183.23      9.88 o 
   7   6  34        0.08       -0.89      3.81 o 
   8   6  34        7.10        6.05      6.45 o 
  -8   7  34        4.66       10.49      5.55 o 
  -7   7  34        0.05       -0.60      3.89 o 
  -6   7  34        1.19        0.84      3.52 o 
  -5   7  34       22.82       28.91      8.05 o 
  -4   7  34       13.50       12.84      3.52 o 
  -3   7  34       24.88       28.36      3.54 o 
  -2   7  34        2.68       10.84      4.39 o 
  -1   7  34       58.91       58.06      9.21 o 
   0   7  34       11.65       35.45      9.93 o 
   1   7  34       41.82       24.77      7.17 o 
   2   7  34      243.94      240.76     18.32 o 
   3   7  34        2.30       10.50      4.48 o 
   4   7  34       16.02       23.20      7.40 o 
   5   7  34      122.81      123.75      9.62 o 
   6   7  34        2.27       10.70      5.04 o 
   7   7  34       37.71       35.35      6.35 o 
  -7   8  34        0.10        2.68      7.52 o 
  -6   8  34        0.60       -1.27      4.65 o 
  -5   8  34        2.54       -0.02      3.53 o 
  -4   8  34        3.23        3.53      5.86 o 
  -3   8  34       12.96       12.70      5.62 o 
  -2   8  34        0.98        5.30      8.64 o 
  -1   8  34       33.09       41.36     12.03 o 
   0   8  34        9.34       13.02      8.69 o 
   1   8  34       17.51       15.59      9.55 o 
   2   8  34       59.88       49.48     12.35 o 
   3   8  34        1.29       10.42      9.02 o 
   4   8  34       46.77       51.14      8.41 o 
   5   8  34       18.69       22.24      6.41 o 
  -5   9  34        0.37       17.89      4.53 o 
  -4   9  34        0.58        9.52      3.60 o 
  -3   9  34        3.09        8.63      5.44 o 
  -2   9  34       46.76       45.07     10.85 o 
  -1   9  34        2.07       -4.01      8.37 o 
   0   9  34       75.33       92.43     17.16 o 
   1   9  34       49.59       47.37     14.24 o 
   2   9  34       52.81       52.95     14.69 o 
   3   9  34       11.02       -1.08      9.34 o 
 -11   1  35        7.53       15.61      4.33 o 
 -10   1  35        1.59        2.71      3.25 o 
  -9   1  35        2.87        0.65      2.76 o 
  -8   1  35       15.76       15.80      2.98 o 
  -7   1  35       21.07       26.55      2.74 o 
  -6   1  35      153.59      155.36      7.13 o 
  -5   1  35      468.42      438.96     11.52 o 
  -4   1  35        0.00        2.09      2.25 o 
  -3   1  35      283.37      251.68     14.41 o 
  -2   1  35      168.96      204.38      8.95 o 
  -1   1  35      455.98      391.64     12.65 o 
   0   1  35      427.37      410.18     12.31 o 
   1   1  35      177.25      217.33     12.44 o 
   2   1  35      225.48      226.10     13.48 o 
   3   1  35       61.14       75.66      9.11 o 
   4   1  35      145.96      147.54     12.11 o 
   5   1  35      179.20      188.89      8.99 o 
   6   1  35        8.47        5.98      3.87 o 
   7   1  35      115.88      120.20     14.29 o 
   8   1  35        5.47        5.34      4.91 o 
   9   1  35        5.02       11.10      4.91 o 
  10   1  35       24.46       19.32      7.30 o 
 -11   2  35       44.52       52.98      5.64 o 
 -10   2  35       71.00       70.14      6.64 o 
  -9   2  35       27.81       25.61      3.89 o 
  -8   2  35       25.86       27.75      3.79 o 
  -7   2  35      317.32      300.21     12.23 o 
  -6   2  35      125.00      134.73      5.86 o 
  -5   2  35      198.75      199.04      5.96 o 
  -4   2  35      463.21      435.13     13.03 o 
  -3   2  35      302.02      333.96     13.39 o 
  -2   2  35        1.75       -0.71      2.46 o 
  -1   2  35      219.47      236.89     10.70 o 
   0   2  35       28.07       43.43      7.54 o 
   1   2  35      185.96      195.37     13.93 o 
   2   2  35      245.15      226.67     15.53 o 
   3   2  35       16.56       22.07      6.65 o 
   4   2  35       35.35       54.66      9.56 o 
   5   2  35      183.87      187.96      9.34 o 
   6   2  35       10.46       15.62      4.50 o 
   7   2  35       31.14       35.47      7.08 o 
   8   2  35       32.65       55.37      7.94 o 
   9   2  35        0.39        3.70      5.52 o 
  10   2  35       52.42       58.70      9.70 o 
 -11   3  35       39.86       53.77     18.39 o 
 -10   3  35        3.75       21.19      3.96 o 
  -9   3  35      197.00      224.66      8.43 o 
  -8   3  35       47.63       47.78      5.22 o 
  -7   3  35      214.67      216.29      9.27 o 
  -6   3  35      441.73      419.73     10.42 o 
  -5   3  35      166.81      171.65      7.29 o 
  -4   3  35       36.16       36.55      2.95 o 
  -3   3  35      269.04      272.20     30.22 o 
  -2   3  35       34.86       31.87      4.86 o 
  -1   3  35       59.00       66.45      6.12 o 
   0   3  35       50.30       61.70     10.16 o 
   1   3  35      674.51      699.20     54.05 o 
   2   3  35        1.85        5.45      5.74 o 
   3   3  35     1254.67     1233.36     52.69 o 
   4   3  35        5.37       12.12      7.11 o 
   5   3  35        1.70        3.84      3.49 o 
   6   3  35      139.80      142.46     10.51 o 
   7   3  35       35.18       33.20      6.50 o 
   8   3  35       80.86       83.77      9.81 o 
   9   3  35       45.18       44.14     13.22 o 
 -10   4  35       70.06       59.95      7.40 o 
  -9   4  35        0.34        8.28      4.38 o 
  -8   4  35        0.58        1.12      3.36 o 
  -7   4  35        0.31        6.69      3.59 o 
  -6   4  35       14.37       19.60      3.60 o 
  -5   4  35      199.60      212.74      7.65 o 
  -4   4  35        0.79        9.03      2.37 o 
  -3   4  35       29.54       40.59      3.67 o 
  -2   4  35       46.26       51.60      6.64 o 
  -1   4  35      265.05      280.29     12.86 o 
   0   4  35       10.63       20.02      4.32 o 
   1   4  35      109.05      105.37      7.65 o 
   2   4  35       16.99       21.09      5.63 o 
   3   4  35       54.58       51.70      4.24 o 
   4   4  35      149.49      168.05      6.81 o 
   5   4  35      335.00      337.37      9.88 o 
   6   4  35       55.74       46.78      6.94 o 
   7   4  35       23.83       24.85      6.32 o 
   8   4  35        0.08        6.59      5.75 o 
   9   4  35        0.78        6.70      6.07 o 
 -10   5  35       15.68        6.19      7.71 o 
  -9   5  35        4.17        3.12      5.02 o 
  -8   5  35        7.62       10.50      4.29 o 
  -7   5  35        2.77       10.33      4.12 o 
  -6   5  35       55.14       63.63      5.98 o 
  -5   5  35      183.55      196.32      9.59 o 
  -4   5  35        6.26       14.80      3.89 o 
  -3   5  35       20.91       25.48      3.93 o 
  -2   5  35      221.32      211.87     12.77 o 
  -1   5  35       25.14       33.69      6.25 o 
   0   5  35       81.98      111.95     11.70 o 
   1   5  35       68.41       53.27      7.26 o 
   2   5  35      209.27      189.46     11.69 o 
   3   5  35       11.42       20.79      3.95 o 
   4   5  35      221.95      235.14      9.63 o 
   5   5  35        6.13        5.92      3.35 o 
   6   5  35        0.02        3.73      3.21 o 
   7   5  35       51.08       62.13      5.44 o 
   8   5  35       92.87       94.19     11.23 o 
  -9   6  35       27.43       14.82      5.96 o 
  -8   6  35       12.83        8.25      9.34 o 
  -7   6  35       23.49       29.30      5.70 o 
  -6   6  35        0.42        0.99      3.37 o 
  -5   6  35       36.14       34.40      6.00 o 
  -4   6  35       75.21       68.14      5.21 o 
  -3   6  35       24.78       17.87      3.97 o 
  -2   6  35       26.16       28.94      4.17 o 
  -1   6  35        5.50        9.28      5.01 o 
   0   6  35      171.62      187.98     12.95 o 
   1   6  35       17.11       12.96      5.61 o 
   2   6  35       68.67       80.64     16.29 o 
   3   6  35      123.19      143.22     19.43 o 
   4   6  35       36.22       38.79      5.44 o 
   5   6  35        5.04        2.63      3.70 o 
   6   6  35      175.12      161.08      9.82 o 
   7   6  35        2.38        4.38      3.99 o 
  -8   7  35        2.42        4.92      6.70 o 
  -7   7  35       16.25        9.26      4.52 o 
  -6   7  35        0.86       -0.30      3.52 o 
  -5   7  35       34.67       31.80      4.72 o 
  -4   7  35       24.85       24.18      4.57 o 
  -3   7  35       11.08        1.19      3.80 o 
  -2   7  35      117.68      140.61     17.96 o 
  -1   7  35       65.55       62.73      9.40 o 
   0   7  35        6.49        2.29      5.36 o 
   1   7  35        2.79       -4.75      4.80 o 
   2   7  35      123.60      123.92     13.22 o 
   3   7  35       74.06       72.65      7.65 o 
   4   7  35      101.60       86.94      9.88 o 
   5   7  35       79.16       74.30      7.61 o 
   6   7  35        7.74        5.38      4.50 o 
  -6   8  35        0.84        7.46      5.08 o 
  -5   8  35       30.53       29.15      4.78 o 
  -4   8  35        0.29       -2.69      2.69 o 
  -3   8  35       27.46       20.93      5.70 o 
  -2   8  35       37.93       31.24      5.95 o 
  -1   8  35      160.94      153.69     19.62 o 
   0   8  35        0.53       -1.28      7.46 o 
   1   8  35       83.23       78.40     15.01 o 
   2   8  35        0.21       -4.92      7.07 o 
   3   8  35       34.79       38.11      7.47 o 
   4   8  35      122.45      141.89     12.74 o 
   5   8  35        7.49       10.68      5.71 o 
  -4   9  35        7.39       11.14      4.21 o 
  -3   9  35      218.01      190.70     14.15 o 
  -2   9  35       34.70       46.37     13.04 o 
  -1   9  35        8.33        5.70      9.72 o 
   0   9  35      476.89      396.02     29.32 o 
   1   9  35       13.76       12.78     10.19 o 
   2   9  35      127.33      132.51     20.27 o 
   3   9  35       21.28       27.85      7.51 o 
 -11   0  36       17.55       18.55      6.18 o 
 -10   0  36      104.49      111.86     13.61 o 
  -9   0  36       35.46       35.72      6.04 o 
  -8   0  36      162.43      143.84      8.46 o 
  -7   0  36        7.33        8.13      2.94 o 
  -6   0  36      100.94      110.74      9.48 o 
  -5   0  36        0.12       -1.45      3.02 o 
  -4   0  36        4.98        5.37      2.97 o 
  -3   0  36       12.06        9.14      4.53 o 
  -2   0  36        2.10        5.91      3.60 o 
  -1   0  36        0.01        0.64      2.89 o 
   0   0  36       16.93       15.70      3.66 o 
   1   0  36      569.56      501.24     19.60 o 
   3   0  36        7.55        9.02      3.86 o 
   4   0  36      658.16      673.28     28.27 o 
   5   0  36        0.15        2.43      4.10 o 
   6   0  36       24.66       21.65      6.28 o 
   7   0  36      126.56      138.29     14.82 o 
   8   0  36       31.29       37.26      9.81 o 
   9   0  36       20.90       16.13      9.07 o 
  10   0  36      119.90       98.52     12.04 o 
 -11   1  36        1.82        4.96      3.74 o 
 -10   1  36      263.64      248.38     12.15 o 
  -9   1  36        2.90        6.95      3.05 o 
  -8   1  36       11.91       11.48      2.58 o 
  -7   1  36       49.46       47.62      3.00 o 
  -6   1  36        0.58        2.80      1.94 o 
  -5   1  36      577.82      565.24     18.10 o 
  -4   1  36      407.50      376.51     11.34 o 
  -3   1  36       97.32       94.03      7.45 o 
  -2   1  36        3.28        8.51      2.80 o 
  -1   1  36        9.86       16.41      4.49 o 
   0   1  36       95.04       89.37      4.89 o 
   1   1  36      298.22      280.75     14.85 o 
   2   1  36      207.88      193.34     12.45 o 
   3   1  36      712.32      686.33     29.97 o 
   4   1  36        4.74       13.39      5.57 o 
   5   1  36       36.27       31.08      4.58 o 
   6   1  36        0.24        0.58      3.40 o 
   7   1  36       26.38       26.25      5.56 o 
   8   1  36      115.77      105.67     10.32 o 
   9   1  36      173.85      159.54     11.52 o 
  10   1  36        1.45       -2.56      7.75 o 
 -11   2  36       18.12       15.19      4.23 o 
 -10   2  36       33.93       32.80      4.48 o 
  -9   2  36        5.18        5.43      3.32 o 
  -8   2  36      207.48      225.14      6.98 o 
  -7   2  36       27.57       30.12      5.70 o 
  -6   2  36      471.77      471.86     10.81 o 
  -5   2  36        5.43       10.13      1.99 o 
  -4   2  36        7.14        8.42      2.64 o 
  -3   2  36      224.29      189.68      9.64 o 
  -2   2  36      104.86       99.72      7.56 o 
  -1   2  36      273.09      302.71     11.16 o 
   0   2  36      132.63      138.63     11.52 o 
   1   2  36        1.42        1.89      4.18 o 
   2   2  36       75.79       84.16     10.73 o 
   3   2  36      565.72      560.59     27.87 o 
   4   2  36       20.78       42.27      8.75 o 
   5   2  36      599.82      556.36     18.37 o 
   6   2  36        0.68        7.59      4.09 o 
   7   2  36      202.95      199.77     12.12 o 
   8   2  36      258.01      270.38     14.48 o 
   9   2  36        3.37        3.82      5.41 o 
 -10   3  36      195.82      184.38      8.23 o 
  -9   3  36        1.89       10.04      4.27 o 
  -8   3  36      213.51      239.36     14.18 o 
  -7   3  36      143.87      157.21      7.93 o 
  -6   3  36        5.90        9.39      2.66 o 
  -5   3  36      880.73      845.46     20.77 o 
  -4   3  36      169.90      179.83      5.91 o 
  -3   3  36       99.45      118.59     11.77 o 
  -2   3  36      969.20      948.57     50.54 o 
  -1   3  36      149.89      161.48     11.27 o 
   0   3  36       11.58       16.94      3.55 o 
   1   3  36     1291.76     1320.40     33.31 o 
   2   3  36      221.29      237.38     18.02 o 
   3   3  36      323.20      307.79     21.13 o 
   4   3  36      598.95      492.43     28.33 o 
   5   3  36        6.63        3.43      3.60 o 
   6   3  36       32.98       34.34      6.00 o 
   7   3  36      211.37      208.59     18.88 o 
   8   3  36        0.78       10.75      5.72 o 
   9   3  36      146.59      121.01     12.27 o 
 -10   4  36        6.39        6.85      5.75 o 
  -9   4  36      133.20      143.21      9.92 o 
  -8   4  36       35.50       37.83      4.97 o 
  -7   4  36      174.70      184.36      9.01 o 
  -6   4  36      622.45      590.43     18.22 o 
  -5   4  36      213.30      212.77     11.60 o 
  -4   4  36      162.32      163.30      9.04 o 
  -3   4  36     1551.84     1421.10     41.43 o 
  -2   4  36       57.91       48.27      6.57 o 
  -1   4  36     1308.80     1275.49     36.92 o 
   0   4  36     1622.59     1601.03     44.09 o 
   1   4  36       59.81       55.85      6.20 o 
   2   4  36      480.13      472.56     12.74 o 
   3   4  36      629.18      624.61     15.42 o 
   4   4  36      104.30      106.06     13.39 o 
   5   4  36        8.37       10.88      8.20 o 
   6   4  36       75.77       80.39      8.64 o 
   7   4  36        5.39        2.09      5.02 o 
   8   4  36      104.38      105.61     11.27 o 
   9   4  36       28.81       19.31      7.17 o 
  -9   5  36       35.57       21.20      6.16 o 
  -8   5  36       12.77       10.11      4.41 o 
  -7   5  36      412.98      375.23     13.11 o 
  -6   5  36       29.92       26.04      4.65 o 
  -5   5  36      569.15      561.30     13.87 o 
  -4   5  36      331.07      323.30     10.55 o 
  -3   5  36      227.32      220.95      8.62 o 
  -2   5  36      668.70      648.94     23.86 o 
  -1   5  36      205.47      198.77     12.30 o 
   0   5  36      248.43      274.99     19.45 o 
   1   5  36      529.61      506.03     19.63 o 
   2   5  36       31.88       28.63      4.22 o 
   3   5  36      461.95      444.65     13.64 o 
   4   5  36      629.05      592.14     16.34 o 
   5   5  36        2.88        4.72      3.01 o 
   6   5  36       97.43       90.10     10.14 o 
   7   5  36       66.71       70.77      5.17 o 
   8   5  36       11.76       22.01      7.09 o 
  -9   6  36       59.67       60.58     17.69 o 
  -8   6  36        0.08        6.58      4.72 o 
  -7   6  36       43.24       42.40      7.23 o 
  -6   6  36      115.51      121.13      8.09 o 
  -5   6  36       25.13       32.57      4.41 o 
  -4   6  36      127.54      135.24      9.07 o 
  -3   6  36      209.72      215.30      9.45 o 
  -2   6  36       31.97       30.93      6.86 o 
  -1   6  36       72.33       91.46     10.14 o 
   0   6  36      377.24      325.13     23.67 o 
   1   6  36       25.73       22.08      6.38 o 
   2   6  36      141.34      129.39     11.78 o 
   3   6  36      136.65      150.90      9.40 o 
   4   6  36        0.71        2.96      3.54 o 
   5   6  36       74.37       75.07      6.88 o 
   6   6  36       46.93       55.07      6.05 o 
   7   6  36       26.90       21.98      7.24 o 
  -8   7  36       13.10       15.87      5.69 o 
  -7   7  36       12.95       18.01      7.77 o 
  -6   7  36        5.43        9.81      4.06 o 
  -5   7  36       15.04        8.08      3.60 o 
  -4   7  36       12.54       18.95      3.34 o 
  -3   7  36        0.00       -0.79      3.59 o 
  -2   7  36      165.38      128.53     16.26 o 
  -1   7  36       40.56       44.67      8.50 o 
   0   7  36       60.64       56.28      9.08 o 
   1   7  36        7.93        7.26      5.83 o 
   2   7  36        4.29        4.78      7.60 o 
   3   7  36        1.89        2.02      3.95 o 
   4   7  36       22.60       26.92      5.56 o 
   5   7  36       25.43       23.26      5.32 o 
   6   7  36        5.31        1.13      4.55 o 
  -6   8  36        5.76        9.39      4.38 o 
  -5   8  36       65.92       72.71      6.33 o 
  -4   8  36        1.02        1.11      2.66 o 
  -3   8  36        2.79        3.85      4.57 o 
  -2   8  36       58.08       48.94     11.88 o 
  -1   8  36       23.54        7.24      8.55 o 
   0   8  36       88.54       98.93     15.95 o 
   1   8  36       11.83       19.57      9.85 o 
   2   8  36        6.21        2.14      7.73 o 
   3   8  36       27.92       38.16     12.27 o 
   4   8  36       88.93       84.15      9.87 o 
   5   8  36       12.49       17.79      6.47 o 
  -4   9  36        9.32       -0.13      5.21 o 
  -3   9  36       13.78       23.57     13.18 o 
  -2   9  36        0.22        9.44      9.62 o 
  -1   9  36        0.04        4.06     10.17 o 
   0   9  36       15.51       19.63     10.77 o 
   1   9  36       91.99       95.32     17.02 o 
   2   9  36        4.82        6.04      8.96 o 
   3   9  36       17.77       12.61      6.53 o 
 -11   1  37       21.10       28.69      4.62 o 
 -10   1  37        7.61       16.03      3.86 o 
  -9   1  37        7.09       11.39      3.26 o 
  -8   1  37        4.11        2.85      2.42 o 
  -7   1  37       92.89       97.45      5.39 o 
  -6   1  37       71.72       60.18      3.38 o 
  -5   1  37      412.97      368.15     10.34 o 
  -4   1  37      396.81      358.56     10.94 o 
  -3   1  37       19.84       18.95      5.42 o 
  -2   1  37        2.68        1.54      2.35 o 
  -1   1  37      681.22      664.99     19.36 o 
   0   1  37      186.35      198.79      7.56 o 
   1   1  37      196.83      184.15     11.68 o 
   2   1  37        6.41        9.68      4.42 o 
   3   1  37       70.08       66.78      9.01 o 
   4   1  37       24.54       25.00      6.58 o 
   5   1  37       20.88       23.48      4.22 o 
   6   1  37       23.88       28.76      5.09 o 
   7   1  37        0.98        2.63      4.15 o 
   8   1  37       46.37       53.95      7.95 o 
   9   1  37        4.33       11.40      4.82 o 
 -11   2  37       60.62       68.74      7.69 o 
 -10   2  37        0.48       -1.74      2.99 o 
  -9   2  37       10.57       11.20      4.55 o 
  -8   2  37        3.27        6.88      3.19 o 
  -7   2  37       62.08       64.70      5.99 o 
  -6   2  37      106.24      107.70      6.43 o 
  -5   2  37       31.34       39.00      8.58 o 
  -4   2  37      118.67      111.19      6.13 o 
  -3   2  37      368.10      371.77     14.48 o 
  -2   2  37      422.35      411.79     14.73 o 
  -1   2  37      218.83      244.41      9.92 o 
   0   2  37      555.39      586.15     27.75 o 
   1   2  37       18.64       16.66      5.99 o 
   2   2  37      243.16      214.40     15.35 o 
   3   2  37      316.95      276.08     18.00 o 
   4   2  37      840.17      824.64     37.88 o 
   5   2  37       90.84       98.18      7.46 o 
   6   2  37      402.02      374.80     15.14 o 
   7   2  37       62.00       71.93     12.47 o 
   8   2  37       24.00       34.37      8.63 o 
   9   2  37       25.80       33.36      9.81 o 
 -10   3  37      151.29      146.48     10.20 o 
  -9   3  37       17.17       38.58      5.84 o 
  -8   3  37      114.61      135.30      7.92 o 
  -7   3  37       81.90       86.41      5.65 o 
  -6   3  37       16.29       22.19      3.44 o 
  -5   3  37      236.65      220.21      6.99 o 
  -4   3  37      689.96      662.06     16.78 o 
  -3   3  37       28.96       26.91      5.04 o 
  -2   3  37      191.28      189.17      9.90 o 
  -1   3  37       31.14       51.00      5.61 o 
   0   3  37      110.16      110.57      6.98 o 
   2   3  37      808.03      827.22     39.26 o 
   3   3  37        0.10        8.11      6.31 o 
   4   3  37      273.51      290.02     20.95 o 
   5   3  37      100.72      114.73      8.60 o 
   6   3  37      110.63      123.40      9.75 o 
   7   3  37      166.18      158.70     11.80 o 
   8   3  37      179.40      190.26     20.63 o 
   9   3  37       55.87       46.28      8.53 o 
 -10   4  37       17.12        8.94      5.00 o 
  -9   4  37        0.50       -0.58      3.90 o 
  -8   4  37       67.65       69.10      6.13 o 
  -7   4  37       21.52       23.61      4.45 o 
  -6   4  37      403.52      402.93     11.40 o 
  -5   4  37       16.45       26.76      4.14 o 
  -4   4  37      122.69      126.09      4.98 o 
  -3   4  37        2.15       13.23      4.69 o 
  -2   4  37      176.26      167.65     21.03 o 
  -1   4  37        6.80       13.11      4.46 o 
   0   4  37      186.58      210.59     17.17 o 
   1   4  37        2.57       17.65      8.58 o 
   2   4  37       42.07       46.37      4.08 o 
   3   4  37      163.35      177.22      6.73 o 
   4   4  37      209.36      212.05     14.60 o 
   5   4  37        0.12        1.64      3.74 o 
   6   4  37      126.80      107.93      9.62 o 
   7   4  37        4.93       17.74      5.78 o 
   8   4  37      123.49      129.48     12.29 o 
  -9   5  37        6.82       24.37      6.00 o 
  -8   5  37       45.70       44.16      8.78 o 
  -7   5  37        1.33       10.32      3.81 o 
  -6   5  37       53.61       57.19      5.58 o 
  -5   5  37       38.90       40.24      4.14 o 
  -4   5  37       47.52       66.11      4.10 o 
  -3   5  37        0.30        8.51      2.68 o 
  -2   5  37       10.61       13.97      4.95 o 
  -1   5  37       79.70       89.49      9.22 o 
   0   5  37        0.06       11.06      4.66 o 
   1   5  37       28.35       34.31      6.24 o 
   2   5  37       82.57       90.33      6.56 o 
   3   5  37       79.67       83.98      8.64 o 
   4   5  37       66.13       84.45      7.83 o 
   5   5  37        4.53        1.92      2.85 o 
   6   5  37       14.90       12.63      4.09 o 
   7   5  37       29.18       28.86      6.95 o 
   8   5  37        6.61       13.90      6.64 o 
  -8   6  37       12.62       10.85      5.10 o 
  -7   6  37       48.59       47.94      7.86 o 
  -6   6  37        6.01       12.59      3.82 o 
  -5   6  37       49.86       54.62      6.19 o 
  -4   6  37      116.71      112.05      5.51 o 
  -3   6  37      133.58      130.70      8.70 o 
  -2   6  37      123.33      155.13     13.26 o 
  -1   6  37        0.00        0.81      6.87 o 
   0   6  37        2.09       18.93      5.96 o 
   1   6  37        2.14       -3.50      4.40 o 
   2   6  37       76.97       70.64     13.09 o 
   3   6  37       40.42       49.00      6.10 o 
   4   6  37       15.60        7.90      5.06 o 
   5   6  37       38.10       44.87      5.60 o 
   6   6  37        7.63        5.42      4.00 o 
   7   6  37       18.79       26.54      4.47 o 
  -7   7  37        1.53        0.58      6.28 o 
  -6   7  37        6.37       10.97      3.95 o 
  -5   7  37       94.72       97.35      6.66 o 
  -4   7  37        7.82        6.07      2.50 o 
  -3   7  37        2.69        1.28      3.68 o 
  -2   7  37       22.29       21.96      8.54 o 
  -1   7  37        0.89       -4.61      4.61 o 
   0   7  37        0.03       -0.19      5.00 o 
   1   7  37       66.57       70.25     10.14 o 
   2   7  37        0.22        3.94      5.73 o 
   3   7  37        2.87       -1.05      4.44 o 
   4   7  37       34.90       44.66      6.40 o 
   5   7  37        0.01        8.74      4.45 o 
   6   7  37        7.78       15.35      4.78 o 
  -6   8  37       53.48       54.74      8.22 o 
  -5   8  37       92.59      102.88      6.93 o 
  -4   8  37       27.01       24.93      6.05 o 
  -3   8  37        0.23        4.82      5.74 o 
  -2   8  37       23.52       23.98      9.99 o 
  -1   8  37       39.81       40.01     11.56 o 
   0   8  37        0.03       -1.10      7.49 o 
   1   8  37        6.38        5.72      8.21 o 
   2   8  37        7.02        2.16      8.73 o 
   3   8  37       27.26       34.46      7.17 o 
   4   8  37        6.48       18.75      6.01 o 
   5   8  37       17.14       21.43      6.47 o 
  -4   9  37       67.69       68.06      8.92 o 
  -3   9  37       71.66       73.03      8.60 o 
  -2   9  37       68.85       42.18     13.11 o 
  -1   9  37      269.58      267.64     26.95 o 
   0   9  37       17.73       19.43     11.09 o 
   1   9  37       34.67       28.20     11.51 o 
   2   9  37       12.86       21.02     10.68 o 
 -11   0  38        0.37        5.75      5.18 o 
 -10   0  38       62.55       56.95      7.43 o 
  -9   0  38      135.61      141.63     12.72 o 
  -8   0  38      141.00      128.17      9.45 o 
  -7   0  38      197.76      193.72     13.42 o 
  -6   0  38      111.79      120.17     13.15 o 
  -5   0  38        4.78        9.06      3.85 o 
  -4   0  38      136.68      136.97     13.88 o 
  -3   0  38      203.41      161.73     12.18 o 
  -2   0  38       16.54       21.62      5.32 o 
  -1   0  38     1606.96     1459.24     53.07 o 
   0   0  38        4.93       14.48      3.75 o 
   1   0  38        0.19        3.80      2.70 o 
   2   0  38        1.66       -0.85      2.71 o 
   3   0  38      105.45       89.08      8.49 o 
   4   0  38        1.42        1.04      3.98 o 
   5   0  38      169.17      177.25     12.45 o 
   6   0  38       62.75       54.83      9.00 o 
   7   0  38       17.72       21.21      7.46 o 
   8   0  38        0.82        3.40      7.03 o 
   9   0  38       58.22       66.57     12.75 o 
 -11   1  38       79.58       70.53      6.05 o 
 -10   1  38       61.58       89.60      6.15 o 
  -9   1  38       18.71       26.56      3.65 o 
  -8   1  38       94.14       90.38      5.70 o 
  -7   1  38       13.21       11.87      2.66 o 
  -6   1  38       17.92       14.67      3.36 o 
  -5   1  38       94.80      104.78      7.45 o 
  -4   1  38       11.54       12.73      2.87 o 
  -3   1  38      116.03      112.92      8.34 o 
  -2   1  38       16.67       21.59      5.91 o 
  -1   1  38       76.13       90.83      5.87 o 
   0   1  38       30.53       47.43      4.43 o 
   1   1  38       90.81      106.89     10.17 o 
   2   1  38      240.69      253.36     14.91 o 
   3   1  38       45.18       53.02      8.20 o 
   4   1  38       19.41       22.14      6.64 o 
   5   1  38        4.82        6.52      3.54 o 
   6   1  38       29.49       30.74      8.80 o 
   7   1  38       71.26       80.23     12.80 o 
   8   1  38      245.75      233.12     13.22 o 
   9   1  38        4.08        4.86      4.63 o 
 -10   2  38      136.58      140.76      7.06 o 
  -9   2  38       79.10       74.89      6.95 o 
  -8   2  38       15.00       20.32      3.80 o 
  -7   2  38      106.58      100.08      5.65 o 
  -6   2  38       14.11       12.29      3.34 o 
  -5   2  38      358.67      343.49     11.66 o 
  -4   2  38       23.48       30.87      7.01 o 
  -3   2  38       23.24       28.93      4.86 o 
  -2   2  38      173.78      198.26     20.96 o 
  -1   2  38     1476.85     1468.68     38.77 o 
   0   2  38       10.95       16.90      2.99 o 
   1   2  38      381.99      353.65     20.30 o 
   2   2  38       21.17       23.74      6.81 o 
   3   2  38        6.38       15.21      6.39 o 
   4   2  38      240.88      263.53     18.56 o 
   5   2  38      581.97      555.70     18.40 o 
   6   2  38      246.92      245.54     11.94 o 
   7   2  38      141.92      154.51     18.86 o 
   8   2  38        1.78        4.68      5.30 o 
   9   2  38       41.82       52.84      8.82 o 
 -10   3  38        9.42        6.56      4.55 o 
  -9   3  38      116.52      139.83      9.44 o 
  -8   3  38       48.11       57.72      5.45 o 
  -7   3  38      185.30      172.54      9.46 o 
  -6   3  38      339.35      326.80      9.53 o 
  -5   3  38      177.46      176.01      6.69 o 
  -4   3  38      164.08      175.19      9.14 o 
  -3   3  38      693.27      682.94     28.58 o 
  -2   3  38       20.54       20.29      4.61 o 
  -1   3  38      343.02      328.71     12.97 o 
   0   3  38      596.70      588.56     18.81 o 
   1   3  38        1.61        1.68      5.68 o 
   2   3  38     1394.05     1292.39     54.98 o 
   3   3  38      110.31      118.03     14.85 o 
   4   3  38        0.03        5.75      6.43 o 
   5   3  38      192.20      202.85     15.42 o 
   6   3  38      212.58      231.25     13.71 o 
   7   3  38       20.02       27.27      6.01 o 
   8   3  38      241.07      244.27     14.75 o 
   9   3  38       13.51       32.82      7.66 o 
 -10   4  38       36.52       39.31      6.37 o 
  -9   4  38        5.62        3.93      3.97 o 
  -8   4  38       11.26        2.03      4.07 o 
  -7   4  38      276.08      263.87     15.24 o 
  -6   4  38       63.24       68.10      5.23 o 
  -5   4  38      395.92      416.96     11.62 o 
  -4   4  38      773.82      737.42     19.83 o 
  -3   4  38      135.60      162.27     10.84 o 
  -2   4  38      411.34      416.94     16.92 o 
  -1   4  38      310.02      279.43     12.97 o 
   0   4  38      133.19      126.40     10.59 o 
   1   4  38     1268.61     1234.86     35.48 o 
   2   4  38      179.90      194.23      8.95 o 
   3   4  38      889.63      849.28     23.12 o 
   4   4  38      371.63      360.46     14.55 o 
   5   4  38        8.75       14.13      4.84 o 
   6   4  38      222.46      200.93     12.26 o 
   7   4  38      111.22      122.63     11.01 o 
   8   4  38        1.84        8.93      6.10 o 
  -9   5  38       31.50       37.15      9.21 o 
  -8   5  38        0.01        7.70      4.20 o 
  -7   5  38      239.68      221.60      9.96 o 
  -6   5  38      267.98      273.75     10.11 o 
  -5   5  38        3.37        2.49      3.47 o 
  -4   5  38       82.78       78.64      6.86 o 
  -3   5  38      499.86      525.11     21.41 o 
  -2   5  38        0.50        5.67      4.27 o 
  -1   5  38      946.14      951.38     31.00 o 
   0   5  38      936.30      886.19     29.20 o 
   1   5  38       76.92       76.46     22.55 o 
   2   5  38      449.78      442.42     13.47 o 
   3   5  38      192.69      175.48      8.45 o 
   4   5  38        0.14        1.80      2.99 o 
   5   5  38        9.32        4.28      2.73 o 
   6   5  38       66.67       63.07      8.54 o 
   7   5  38       16.09        8.94      5.80 o 
   8   5  38       33.18       35.81      9.74 o 
  -8   6  38        2.36        6.81      5.13 o 
  -7   6  38       63.72       77.87      8.73 o 
  -6   6  38        0.46        2.00      3.27 o 
  -5   6  38       39.84       40.86      4.42 o 
  -4   6  38        2.08        2.82      3.64 o 
  -3   6  38       77.16       87.96      6.15 o 
  -2   6  38       40.72       41.80      7.68 o 
  -1   6  38       18.32       13.84      6.23 o 
   0   6  38        7.46        7.27      5.10 o 
   1   6  38       85.10       96.95     10.39 o 
   2   6  38       51.52       43.21      7.69 o 
   3   6  38       53.79       58.96      6.13 o 
   4   6  38       18.34       25.95      4.66 o 
   5   6  38        2.13       10.22      3.84 o 
   6   6  38       42.29       48.42      5.54 o 
   7   6  38       27.47       30.63      4.34 o 
  -7   7  38        0.00       -4.14      4.14 o 
  -6   7  38       30.56       26.78      8.03 o 
  -5   7  38        2.35        8.56      3.23 o 
  -4   7  38        2.78        8.88      4.35 o 
  -3   7  38       14.28       10.30      6.64 o 
  -2   7  38        0.00       -0.89      5.12 o 
  -1   7  38        8.55        6.60      5.72 o 
   0   7  38       31.71       56.14     15.23 o 
   1   7  38        1.21        4.28      5.72 o 
   2   7  38        2.95        0.56      5.75 o 
   3   7  38       40.54       43.20     10.88 o 
   4   7  38        2.08       -2.66      3.84 o 
   5   7  38        9.05        8.59      4.53 o 
   6   7  38        1.40        2.66      4.25 o 
  -6   8  38       53.87       65.99      6.45 o 
  -5   8  38       73.38       76.11      5.72 o 
  -4   8  38        9.19        9.41      5.13 o 
  -3   8  38        0.74       -1.97      4.16 o 
  -2   8  38        0.21        4.85      7.81 o 
  -1   8  38       20.96       12.54      9.03 o 
   0   8  38       94.52       96.89     15.41 o 
   1   8  38       17.17       23.02     10.02 o 
   2   8  38        0.12        4.68      7.80 o 
   3   8  38        3.34        0.04      4.50 o 
   4   8  38       85.06       74.50      9.27 o 
  -3   9  38       41.84       47.27     13.35 o 
  -2   9  38        4.52        1.79      8.81 o 
  -1   9  38       38.38       24.24     11.52 o 
   0   9  38        7.12       13.18     10.16 o 
   1   9  38        4.45        4.74      9.39 o 
   2   9  38       38.15       25.18     12.21 o 
 -11   1  39        9.00       26.70      8.03 o 
 -10   1  39        3.59        8.95      3.74 o 
  -9   1  39       12.23       11.04      3.97 o 
  -8   1  39        1.22        1.16      2.72 o 
  -7   1  39        0.31       -0.69      2.52 o 
  -6   1  39       29.44       31.27      4.55 o 
  -5   1  39        3.74        5.43      3.00 o 
  -4   1  39       24.97       24.48      4.96 o 
  -3   1  39       30.64       41.09      5.34 o 
  -2   1  39      160.79      134.01      8.01 o 
  -1   1  39       89.30      107.60      7.77 o 
   0   1  39       73.19       75.23      4.89 o 
   1   1  39       89.24       90.45      9.60 o 
   2   1  39      155.87      142.72     11.10 o 
   3   1  39      351.23      356.60     19.48 o 
   4   1  39      248.63      292.34     17.90 o 
   5   1  39       52.00       55.12      8.96 o 
   6   1  39      129.11      138.79      9.07 o 
   7   1  39       41.51       39.81      7.67 o 
   8   1  39       11.10       11.86     12.09 o 
   9   1  39        7.60        4.05      8.36 o 
 -10   2  39       31.57       36.96      5.80 o 
  -9   2  39        0.44       -0.89      4.95 o 
  -8   2  39       60.74       65.17      6.31 o 
  -7   2  39      182.82      171.67      6.69 o 
  -6   2  39        0.35        6.02      2.89 o
[truncated: 104,102 more chars]
